# Supplementary material for: A Wolbachia factor for male killing in lepidopteran insects
Source: Nat Commun. 2022 Nov 14;13:6764. doi: 10.1038/s41467-022-34488-y (PMC9663696; doi:10.1038/s41467-022-34488-y)
Supplement: Supplementary file 4 — Supplementary Data 1 [file 41467_2022_34488_MOESM4_ESM.zip]

Archive with 1 entries (1 files):
- suppdata1.docx
