# Supplementary material for: A Wolbachia factor for male killing in lepidopteran insects
Source: Nat Commun. 2022 Nov 14;13:6764. doi: 10.1038/s41467-022-34488-y (PMC9663696; doi:10.1038/s41467-022-34488-y)
Supplement: Supplementary file 5 — SupplementaryData2 [file 41467_2022_34488_MOESM5_ESM.xlsx]

## Sheet: Proteins
Protein FDR Confidence: Combined	Accession	Description	Coverage [%]	# Peptides	# PSMs	# Unique Peptides	# AAs	MW [kDa]	calc. pI	Score Sequest HT: Sequest HT	Abundance Ratio: (GFP-OfMasc) / (Del1)	Abundance Ratio: (GFP-OfMasc) / (GFP)	Abundances (Scaled): F8: Sample, Del1	Abundances (Scaled): F6: Sample, GFP	Abundances (Scaled): F7: Sample, GFP-OfMasc	Abundances (Normalized): F8: Sample, Del1	Abundances (Normalized): F6: Sample, GFP	Abundances (Normalized): F7: Sample, GFP-OfMasc	Found in Sample: [S8] F8: Sample, Del1	Found in Sample: [S6] F6: Sample, GFP	Found in Sample: [S7] F7: Sample, GFP-OfMasc
High	XP_028171040.1	60S ribosomal protein L26 [Ostrinia furnacalis]	5	1	1	1	148	17.1	10.7	2.31	0.69	27.518	175	4.4	120.6	304994	7642.65	210309	High	Not Found	Peak Found
High	XP_028168547.1	regulation of nuclear pre-mRNA domain-containing protein 1B [Ostrinia furnacalis]	32	9	22	9	345	38.8	8.16	55.96	0.432	12.386	200	8	92	2.47763e+06	98653.4	1.13929e+06	High	Peak Found	High
High	XP_028163120.1	modifier of mdg4-like [Ostrinia furnacalis]	12	2	7	2	297	32.2	4.77	19.9	0.506	7.286	181.4	28.8	89.7	844447	134103	417701	High	High	High
High	gene_816	1831_aa hypothetical protein AM593_08907, partial [Mytilus galloprovincialis]	9	5	7	5	1830	201	6.67	20.73	3.467	5.498	79.4	21.5	199.1	113218	30701.3	283936	High	Not Found	High
High	XP_028156078.1	zinc finger protein on ecdysone puffs [Ostrinia furnacalis]	5	2	5	2	675	76.3	8.7	14.25	0.673	5.368	165.3	23.5	111.2	114281	16240.5	76902.1	High	High	High
High	XP_028165488.1	SWI/SNF complex subunit SMARCC2-like [Ostrinia furnacalis]	8	1	2	1	277	32	5.55	6.49	0.709	4.97	162	23.1	114.9	45222	6449.85	32054.1	High	Not Found	High
High	XP_028162452.1	far upstream element-binding protein 1 isoform X2 [Ostrinia furnacalis]	51	30	100	1	733	77.8	6.92	300.02	0.159	4.93	254.6	6.9	38.5	3.95836e+07	1.07061e+06	5.98448e+06	High	Not Found	Not Found
High	XP_028159625.1	armadillo segment polarity protein-like [Ostrinia furnacalis]	11	1	2	1	160	17.8	4.37	7.57	0.613	4.849	172.5	21.8	105.7	62594.5	7909.2	38347.9	High	Not Found	High
High	XP_028158030.1	signal recognition particle 9 kDa protein [Ostrinia furnacalis]	15	1	1	1	78	9.4	8.85	2.57	0.502	4.801	186.7	19.5	93.8	134392	14053	67475.7	High	Not Found	Peak Found
High	XP_028176393.1	probable cleavage and polyadenylation specificity factor subunit 2, partial [Ostrinia furnacalis]	2	1	1	1	636	71.3	6.27	2.89	1.134	4.37	125.4	32.5	142.1	31601.2	8199.23	35830.5	High	Not Found	Peak Found
High	XP_028162459.1	far upstream element-binding protein 3 isoform X8 [Ostrinia furnacalis]	48	27	90	1	668	70.9	6.76	260.66	0.208	4.277	238.6	11.6	49.7	1.72166e+06	83894.5	358790	High	Peak Found	Peak Found
High	OfMasc-GFP	OfMasc-GFP [OS=Ostrinia furnacalis]	47	31	260	31	837	90.3	7.25	794.54	0.134	4.098	248.4	14.3	37.3	3.94427e+08	2.26682e+07	5.92158e+07	High	High	High
High	XP_028165635.1	nucleoprotein TPR isoform X1 [Ostrinia furnacalis]	4	6	9	6	2229	247.8	5.15	22.18	0.717	3.937	140.8	36.7	122.5	165322	43116.6	143897	High	Peak Found	High
High	XP_028173648.1	RNA polymerase I-specific transcription initiation factor RRN3 [Ostrinia furnacalis]	25	9	13	9	555	63.5	6.76	35.06	0.342	3.923	212.3	20.1	67.6	872899	82707.9	277958	High	Peak Found	High
High	XP_028162658.1	eukaryotic translation initiation factor 3 subunit K [Ostrinia furnacalis]	5	1	2	1	214	24.8	5.81	2.37	0.532	3.918	179.8	24.4	95.7	98011.5	13313.2	52164.1	High	Not Found	High
High	XP_028168973.1	SAGA-associated factor 29 isoform X2 [Ostrinia furnacalis]	24	5	6	5	295	32.7	7.21	13.19	0.463	3.788	205.4	20.2	74.5	157868	15497.3	57250.2	High	Not Found	High
High	XP_028158286.1	pre-mRNA-processing factor 19 [Ostrinia furnacalis]	36	9	19	9	503	54.8	7.15	56.26	0.569	3.685	175.9	27.5	96.6	1.38969e+06	217223	763597	High	High	High
High	XP_028176937.1	WD repeat-containing protein 5 [Ostrinia furnacalis]	4	1	1	1	346	37.6	8.51	1.98	0.764	3.681	152.2	31.6	116.3	52568.6	10912.3	40164.3	Peak Found	Not Found	High
High	XP_028172763.1	chromatin modification-related protein eaf-1-like [Ostrinia furnacalis]	18	13	26	13	1244	135.9	5.76	57.33	0.411	3.645	198.9	17	84.1	1.78861e+06	152988	756822	High	High	High
High	XP_028157940.1	COMM domain-containing protein 4 isoform X1 [Ostrinia furnacalis]	6	1	1	1	229	24.8	6.39	2.71	0.175	3.519	244.8	12.2	43	84128.1	4195.91	14763.4	High	Not Found	Not Found
High	XP_028159594.1	pre-mRNA-processing factor 39-like, partial [Ostrinia furnacalis]	14	5	7	5	679	77.3	4.79	16.26	0.84	3.401	139.9	42.3	117.8	389420	117796	327810	High	Peak Found	High
High	XP_028165230.1	cyclin-dependent kinase 7 [Ostrinia furnacalis]	14	4	6	4	387	44	8.91	14.87	0.563	3.383	177.2	33	89.9	348623	64857.4	176799	High	High	High
High	XP_028176870.1	sister chromatid cohesion protein PDS5 homolog B-B isoform X1 [Ostrinia furnacalis]	9	7	7	7	1192	136	7.43	16.17	0.733	3.364	157.6	37.5	104.9	257635	61307.4	171605	High	Not Found	Peak Found
High	XP_028172539.1	general transcription and DNA repair factor IIH helicase subunit XPB [Ostrinia furnacalis]	15	9	11	9	782	88.2	7.72	22.79	0.451	3.354	197.6	26	76.3	548028	72179.7	211632	High	Not Found	High
High	XP_028173137.1	pre-mRNA-splicing factor RBM22 [Ostrinia furnacalis]	15	5	6	5	408	45.9	8.65	15.12	0.396	3.324	199.2	23.2	77.6	599322	69768.7	233599	High	Peak Found	High
High	XP_028178649.1	X-box-binding protein 1 [Ostrinia furnacalis]	16	3	3	3	217	24.2	9.95	6.64	0.238	3.315	228.6	16.1	55.3	295614	20777.7	71542.4	High	Peak Found	High
High	XP_028176224.1	serine/threonine-protein phosphatase 4 regulatory subunit 3 isoform X1 [Ostrinia furnacalis]	3	2	3	2	824	93.6	5.05	6.59	0.463	3.304	191.5	25	83.4	88074.9	11510.1	38368.7	High	Not Found	High
High	XP_028161093.1	ruvB-like helicase 1 [Ostrinia furnacalis]	17	4	6	4	456	49.6	7.11	18.99	0.743	3.192	155.9	33.3	110.7	155828	33307	110679	High	Peak Found	High
High	XP_028162257.1	protein SCO1 homolog, mitochondrial [Ostrinia furnacalis]	5	1	1	1	251	28.2	8.56	3.02	1.881	3.033	85.7	53.1	161.2	25228.9	15644.4	47450.7	High	Not Found	Peak Found
High	XP_028166273.1	septin-interacting protein 1 [Ostrinia furnacalis]	12	7	11	7	774	86.2	6.52	22.33	0.421	3.017	188.1	33	78.9	351611	61777.8	147451	High	Peak Found	High
High	XP_028173903.1	peptidyl-prolyl cis-trans isomerase sig-7 [Ostrinia furnacalis]	7	3	3	3	834	96.8	9.32	7.73	0.712	2.958	140.9	51.7	107.4	132362	48620.2	100928	High	Peak Found	Peak Found
High	XP_028172512.1	histone-arginine methyltransferase CARMER [Ostrinia furnacalis]	24	8	13	8	531	59.6	6.21	33.91	0.37	2.904	197.6	23.8	78.6	958784	115581	381234	High	Peak Found	High
High	XP_028177600.1	splicing factor 3B subunit 4 [Ostrinia furnacalis]	4	1	1	1	342	36.9	6.92	3.11	0.423	2.874	191.1	28.1	80.8	43580	6413.23	18430.4	High	Not Found	Peak Found
High	XP_028156422.1	uncharacterized protein LOC114350003 [Ostrinia furnacalis]	13	6	7	6	883	97.2	6.87	20.13	0.312	2.873	211.6	21.3	67.2	277463	27899.6	88062.3	High	Peak Found	High
High	XP_028178489.1	SWI/SNF-related matrix-associated actin-dependent regulator of chromatin subfamily E member 1-like isoform X2 [Ostrinia furnacalis]	9	4	4	4	569	62.7	7.03	8.43	0.279	2.794	226.4	21.3	52.3	254137	23886.8	58758.7	High	Not Found	Peak Found
High	XP_028176687.1	mediator of RNA polymerase II transcription subunit 18 [Ostrinia furnacalis]	25	3	3	3	223	24.7	5.72	5.23	0.324	2.782	202.5	26.3	71.2	227843	29572.5	80111.6	High	Peak Found	High
High	XP_028159737.1	zinc finger MYM-type protein 3 isoform X1 [Ostrinia furnacalis]	1	1	2	1	1593	179.2	5.02	6.06	0.583	2.755	167.1	35.4	97.5	32890.9	6962.41	19179.9	High	Not Found	High
High	XP_028165104.1	protein lethal(2)essential for life-like [Ostrinia furnacalis]	62	9	23	9	187	21.7	7.5	63.08	0.405	2.728	197.2	21.4	81.4	5.08507e+06	552363	2.10024e+06	High	High	High
High	XP_028170386.1	exosome component 10 [Ostrinia furnacalis]	33	11	13	11	527	59	6.99	35.36	0.459	2.709	88.3	97.2	114.5	3.75193e+07	4.12826e+07	4.86432e+07	High	Peak Found	High
High	XP_028171321.1	RNA cytidine acetyltransferase isoform X2 [Ostrinia furnacalis]	11	6	7	6	985	108.8	8.22	18.37	0.387	2.696	179.4	37.3	83.2	224825	46763.2	104283	High	Peak Found	High
High	XP_028164454.1	integrator complex subunit 4 isoform X2 [Ostrinia furnacalis]	3	3	3	3	960	105.7	6.18	4.71	0.395	2.637	196.9	30.8	72.3	126116	19739.1	46304.8	High	Not Found	Peak Found
High	XP_028159065.1	transportin-1-like, partial [Ostrinia furnacalis]	15	5	8	3	352	40.1	5.4	17.36	0.503	2.598	206.9	21.1	72	198777	20291.4	69172.8	High	Peak Found	Peak Found
High	XP_028176347.1	cullin-associated NEDD8-dissociated protein 1 [Ostrinia furnacalis]	37	33	61	33	1538	169.9	5.9	162.66	0.352	2.589	201.7	28.4	69.9	6.80626e+06	957663	2.35881e+06	High	High	High
High	XP_028179592.1	alpha-tocopherol transfer protein-like isoform X1 [Ostrinia furnacalis]	13	3	7	3	322	37.7	7.44	15.39	0.732	2.584	127.8	79.4	92.8	134593	83665.2	97806.4	High	High	High
High	XP_028176285.1	caspase-1-like [Ostrinia furnacalis]	23	4	4	4	297	33.7	6.6	7.94	0.292	2.555	213.3	24.4	62.3	86596	9892.05	25279	High	Not Found	Peak Found
High	XP_028157444.1	COP9 signalosome complex subunit 6 [Ostrinia furnacalis]	3	1	1	1	348	38.1	6.32	2.18	0.837	2.553	138.5	45.4	116	37049.8	12153.5	31026.3	High	Peak Found	Peak Found
High	XP_028174094.1	protein strawberry notch-like [Ostrinia furnacalis]	22	9	10	9	585	65.3	9.16	25.64	0.334	2.526	202.6	28.6	68.9	366239	51620.7	124477	High	Peak Found	High
High	XP_028175830.1	chromodomain-helicase-DNA-binding protein Mi-2 homolog isoform X3 [Ostrinia furnacalis]	10	13	19	13	1952	220.8	5.71	38.62	0.61	2.479	167.3	40.1	92.6	595404	142704	329656	High	Peak Found	High
High	XP_028166729.1	midnolin homolog [Ostrinia furnacalis]	11	4	4	4	703	76.9	8.07	8.13	0.322	2.465	205.4	33.2	61.4	196853	31812.2	58852.3	High	Not Found	Peak Found
High	XP_028170198.1	COP9 signalosome complex subunit 1 [Ostrinia furnacalis]	10	3	4	3	482	54.3	6.61	11.08	0.503	2.45	176.1	35.4	88.5	77789.4	15647.4	39111.5	High	Peak Found	High
High	XP_028163114.1	WD40 repeat-containing protein SMU1 [Ostrinia furnacalis]	7	3	5	3	512	56.2	7.96	13.11	0.734	2.439	147.9	45	107.2	149475	45469	108326	High	Peak Found	High
High	XP_028157988.1	histone-lysine N-methyltransferase SUV39H2-like isoform X1 [Ostrinia furnacalis]	15	6	14	2	599	67.7	5.77	29.63	0.085	2.398	267.9	9.5	22.7	125273	4420.26	10598.2	High	Not Found	Not Found
High	XP_028176874.1	transcription factor AP-1 [Ostrinia furnacalis]	5	1	1	1	242	27.3	9.1	2.83	0.142	2.379	249.6	14.9	35.5	93337.8	5583.09	13283.4	High	Not Found	Not Found
High	XP_028160640.1	protein mahjong-like [Ostrinia furnacalis]	15	12	14	12	1133	126.6	6.14	30.58	0.438	2.376	208.3	26	65.7	812297	101395	256119	High	Peak Found	High
High	XP_028161901.1	uncharacterized protein LOC114353922 [Ostrinia furnacalis]	9	3	5	3	517	58.9	5.06	11.13	0.911	2.37	130.6	50.2	119.2	90412.2	34763.9	82520.7	High	Peak Found	High
High	XP_028178376.1	nuclear pore complex protein Nup153 isoform X1 [Ostrinia furnacalis]	8	8	10	8	1461	155	9.35	21.55	0.307	2.292	210.5	23.9	65.6	363185	41225.9	113245	High	Not Found	High
High	XP_028177316.1	uncharacterized protein LOC114365062 [Ostrinia furnacalis]	6	3	3	3	813	90.9	8.51	7.64	0.425	2.225	185.6	35.5	78.9	59361.4	11344.4	25235.8	High	Not Found	Peak Found
High	XP_028176475.1	DNA repair protein XRCC4-like [Ostrinia furnacalis]	10	2	2	2	207	24.5	4.94	3.69	0.607	2.21	159.4	43.8	96.8	29701.1	8161.56	18036.4	High	Not Found	Not Found
High	XP_028172870.1	cell division cycle 5-like protein [Ostrinia furnacalis]	19	9	11	9	798	89.5	8.48	26.5	0.383	2.203	191.4	30.8	77.8	344422	55465.6	140097	High	Not Found	High
High	XP_028157942.1	putative peptidyl-prolyl cis-trans isomerase dodo isoform X1 [Ostrinia furnacalis]	12	1	1	1	159	18	8.98	3.5	0.848	2.2	134.3	51.8	113.9	30708.3	11837.5	26044.1	Peak Found	Peak Found	High
High	XP_028159950.1	actin-like protein 6A, partial [Ostrinia furnacalis]	16	1	1	1	212	23.8	5.57	2.48	0.645	2.191	154.7	45.5	99.8	48744	14347.1	31440.3	Peak Found	Not Found	High
High	XP_028177169.1	THAP domain-containing protein 6-like [Ostrinia furnacalis]	9	1	1	1	222	25.8	8.75	2.4	0.521	2.185	170.5	40.7	88.9	59191.6	14119.3	30852.9	High	Not Found	Peak Found
High	XP_028172535.1	E3 ubiquitin-protein ligase RBBP6 isoform X1 [Ostrinia furnacalis]	1	1	1	1	1056	116.1	5.19	1.76	0.907	2.159	128.9	54.2	116.9	29038.1	12198.9	26335	Peak Found	Not Found	High
High	XP_028160978.1	ruvB-like 2 isoform X1 [Ostrinia furnacalis]	6	2	3	2	466	51.2	5.81	7.32	0.491	2.121	172.5	42.9	84.6	136987	34110.1	67207.7	High	Peak Found	High
High	XP_028175853.1	nucleoporin Nup43 [Ostrinia furnacalis]	15	4	4	4	347	38.8	5.35	9.33	0.411	2.117	187.4	47.6	65	138833	35277.4	48116.9	High	Not Found	Peak Found
High	XP_028175408.1	probable splicing factor, arginine/serine-rich 7 isoform X1 [Ostrinia furnacalis]	10	3	5	3	602	70.3	11.33	8.18	0.476	2.109	188.8	31.6	79.5	163872	27465.5	69042.9	High	Peak Found	High
High	XP_028170774.1	ecdysone receptor isoform X2 [Ostrinia furnacalis]	5	2	2	2	541	61	6.46	4.74	0.366	2.098	194.8	33.9	71.2	38186.5	6654.07	13962.5	High	Not Found	Peak Found
High	XP_028157164.1	UDP-N-acetylglucosamine--peptide N-acetylglucosaminyltransferase 110 kDa subunit isoform X1 [Ostrinia furnacalis]	13	8	12	8	1058	117.8	6.79	31.61	0.586	2.097	174.5	38.9	86.6	226759	50555.7	112595	High	Peak Found	High
High	XP_028175103.1	E3 SUMO-protein ligase RanBP2-like [Ostrinia furnacalis]	2	4	7	4	2962	328.9	6.4	11.88	1.604	2.074	88.8	68.7	142.5	15085	11663.8	24195	High	Not Found	High
High	XP_028177078.1	CDK-activating kinase assembly factor MAT1 [Ostrinia furnacalis]	7	2	2	2	310	35.7	5.3	4.62	0.358	2.07	196.3	33.7	70	205958	35309.8	73461.6	High	Not Found	Peak Found
High	XP_028177002.1	uncharacterized protein LOC114364864 [Ostrinia furnacalis]	4	2	4	2	917	102.1	5.12	10.19	0.599	2.066	158.8	46.1	95.2	105766	30693.7	63402.8	High	Peak Found	High
High	XP_028158978.1	cyclin-J-like [Ostrinia furnacalis]	17	4	8	4	440	49.5	8.35	25.63	0.735	2.06	144.3	52.7	103	277107	101141	197826	High	High	High
High	XP_028169912.1	proteasome subunit alpha type-4 [Ostrinia furnacalis]	49	9	21	9	257	28.7	6.6	52.68	0.407	2.049	199.3	27.5	73.2	2.32986e+06	321509	856021	High	High	High
High	XP_028156432.1	histone deacetylase Rpd3 [Ostrinia furnacalis]	7	3	4	3	483	55	5.92	9.06	0.797	2.047	137.2	53.4	109.4	69570	27091.2	55450.2	High	Peak Found	High
High	XP_028174106.1	nuclear valosin-containing protein-like [Ostrinia furnacalis]	7	4	6	4	867	94.4	5.36	16.06	0.709	2.044	142.3	49.1	108.7	154027	53113.6	117679	High	Peak Found	High
High	XP_028172942.1	MOG interacting and ectopic P-granules protein 1-like isoform X1 [Ostrinia furnacalis]	3	2	2	2	902	100.5	6.09	5.24	0.696	2.017	153.3	48.8	98	92817.1	29538.5	59336.8	High	Not Found	Peak Found
High	XP_028176902.1	proteasome subunit beta type-5 [Ostrinia furnacalis]	14	3	5	3	281	31.1	6.15	14.45	0.392	2.016	188.4	36	75.6	226156	43242.6	90760.5	High	Peak Found	High
High	XP_028160985.1	exportin-2 [Ostrinia furnacalis]	4	2	3	2	817	91.2	6.01	7.6	0.632	2.014	150.3	48.4	101.3	79499.5	25615.7	53611.1	High	Not Found	High
High	XP_028176513.1	DNA-directed RNA polymerase II subunit RPB3 [Ostrinia furnacalis]	13	2	2	2	275	31.4	4.88	5.71	0.414	2.013	185.3	38.1	76.7	51866.8	10662	21463.3	High	Peak Found	Peak Found
High	XP_028177166.1	transcriptional adapter 3-A [Ostrinia furnacalis]	10	2	2	2	464	52.2	8.95	5.58	0.58	2.01	160.6	46.3	93.1	42363.1	12214.5	24556.8	High	Peak Found	Peak Found
High	XP_028177485.1	exosome complex exonuclease RRP44 isoform X1 [Ostrinia furnacalis]	2	2	2	2	979	110.1	6.79	4.82	0.627	2.01	154.7	48.3	97	55727.7	17393.5	34964.2	High	Not Found	Peak Found
High	XP_028176609.1	transcription initiation factor TFIID subunit 1 isoform X1 [Ostrinia furnacalis]	2	2	2	2	1856	209.8	5.27	5.46	0.533	2.003	166.7	44.4	88.9	33787.1	8997.38	18023.6	High	Not Found	Peak Found
High	XP_028173326.1	serine/threonine-protein phosphatase Pgam5, mitochondrial isoform X2 [Ostrinia furnacalis]	13	2	4	2	284	32.6	9.13	13.85	0.742	2.001	141.9	52.7	105.4	115849	42997.6	86017.9	High	High	High
High	XP_028162809.1	protein muscleblind isoform X3 [Ostrinia furnacalis]	20	4	5	4	302	32.5	9.04	11.96	0.244	1.993	220.3	25.2	54.5	459958	52508.2	113779	High	Peak Found	High
High	XP_028156290.1	chitinase-like protein EN03 isoform X1 [Ostrinia furnacalis]	13	4	4	4	447	49.5	6.8	10.6	1.018	1.963	119.3	62.6	118.1	77044.5	40430.1	76267.4	High	High	Peak Found
High	XP_028173179.1	DNA ligase 1-like [Ostrinia furnacalis]	8	5	6	5	679	75.6	9.26	12.95	0.359	1.962	200.6	26.8	72.7	225350	30080.3	81658.8	High	Not Found	High
High	XP_028171010.1	small ubiquitin-related modifier 3 [Ostrinia furnacalis]	43	4	9	4	91	10.3	5.91	19.78	0.66	1.953	155.8	48.8	95.5	937038	293442	574304	High	High	High
High	XP_028158805.1	WD repeat and HMG-box DNA-binding protein 1-like [Ostrinia furnacalis]	12	9	10	9	907	99.2	5.6	23.82	0.484	1.937	183.2	38.5	78.4	734389	154266	314275	High	Peak Found	High
High	XP_028175021.1	pre-mRNA-processing factor 6 isoform X2 [Ostrinia furnacalis]	6	4	4	4	929	104.6	8.09	7.17	0.442	1.923	180.9	42	77.1	119922	27854.9	51090	High	Peak Found	High
High	XP_028164362.1	parafibromin [Ostrinia furnacalis]	5	2	2	2	548	61.5	9.72	4.61	0.435	1.916	180.5	41	78.5	30636.7	6952.23	13321.4	High	Not Found	Peak Found
High	XP_028165333.1	pre-mRNA-processing factor 39-like [Ostrinia furnacalis]	18	3	4	3	302	34.1	8.25	9.65	0.692	1.893	133.9	46.4	119.8	103082	35722.4	92228	High	Peak Found	High
High	XP_028173406.1	histone H3 [Ostrinia furnacalis]	40	4	19	1	136	15.4	11.27	54.25	0.84	1.891	129	73.4	97.6	2.72966e+06	1.55456e+06	2.06614e+06	High	High	High
High	XP_028174985.1	dosage compensation regulator-like [Ostrinia furnacalis]	18	9	10	5	1095	120.1	8.6	24.51	0.423	1.879	197.1	34.9	68	344381	60903.9	118893	High	Peak Found	Peak Found
High	XP_028168442.1	nuclear pore complex protein Nup98-Nup96-like [Ostrinia furnacalis]	4	3	3	3	838	93.5	8.13	6.14	0.414	1.864	183.3	40.8	76	29846.4	6637.96	12369.8	High	Not Found	Not Found
High	gene_626	146_aa MULTISPECIES: 30S ribosomal protein S9 [Wolbachia]	8	1	1	1	145	16.2	10.49	2.02	0.867	1.82	128	61	111	61777.2	29417.6	53546.8	High	Peak Found	Peak Found
High	XP_028168138.1	protein lethal(2)essential for life-like [Ostrinia furnacalis]	50	5	7	5	177	19.8	7.05	19.3	0.372	1.819	182	48.9	69.1	483438	129857	183577	High	Peak Found	High
High	XP_028159340.1	COP9 signalosome complex subunit 3 [Ostrinia furnacalis]	25	7	11	7	423	47.9	6.58	18.23	0.497	1.816	180.4	38.3	81.3	319404	67822.6	143838	High	High	High
High	XP_028165570.1	protein nessun dorma isoform X1 [Ostrinia furnacalis]	11	4	7	4	504	56.5	4.98	19.07	0.801	1.815	133.2	59	107.8	132906	58840.6	107516	High	High	High
High	XP_028159276.1	uncharacterized protein LOC114352037 isoform X1 [Ostrinia furnacalis]	8	7	8	7	1365	143.9	6.62	16.89	0.224	1.813	219.4	28.6	51.9	308450	40243.3	73009.7	High	Peak Found	Peak Found
High	XP_028177471.1	splicing factor YJU2 [Ostrinia furnacalis]	18	4	4	4	320	36.7	6.14	6.52	0.43	1.81	173.2	48.6	78.2	322306	90472.7	145432	High	Peak Found	High
High	XP_028163895.1	retinal rod rhodopsin-sensitive cGMP 3',5'-cyclic phosphodiesterase subunit delta [Ostrinia furnacalis]	12	1	1	1	161	18.8	5.22	3.01	1.004	1.81	117.2	65	117.7	58724.6	32581.1	58980	High	Peak Found	Peak Found
High	XP_028163596.1	rac GTPase-activating protein 1-like isoform X1 [Ostrinia furnacalis]	3	1	2	1	616	67.6	8.63	4.39	0.715	1.796	141.9	56.5	101.5	33693.7	13416.5	24099.9	High	Peak Found	High
High	XP_028157393.1	uncharacterized protein LOC114350693 [Ostrinia furnacalis]	27	2	3	2	139	15.4	4.51	8.96	0.387	1.795	187.1	40.4	72.5	159374	34387.1	61736.3	High	Peak Found	Peak Found
High	XP_028169532.1	protein groucho-like isoform X1 [Ostrinia furnacalis]	7	4	5	4	716	77.4	7.68	10.96	0.37	1.793	190.3	39.3	70.4	155413	32096.4	57545.9	High	Peak Found	High
High	XP_028171726.1	beta-parvin [Ostrinia furnacalis]	4	1	1	1	368	41.9	6.28	2.01	0.616	1.783	152.9	52.9	94.2	14971.6	5175.89	9228.54	High	Not Found	Peak Found
High	XP_028163082.1	THO complex subunit 2 [Ostrinia furnacalis]	13	9	12	9	1246	140.8	7.69	29.14	0.508	1.774	161.2	57.9	80.9	425283	152680	213550	High	High	High
High	XP_028157511.1	brahma-associated protein of 60 kDa [Ostrinia furnacalis]	8	3	3	3	520	58.1	9.64	3.77	0.257	1.758	210.2	32.4	57.4	114962	17741.6	31402.4	High	Not Found	Peak Found
High	XP_028161496.1	transportin-1 isoform X1 [Ostrinia furnacalis]	10	5	9	3	701	78.7	5.3	16.19	0.43	1.743	179.9	40.3	79.8	254293	56918.8	112753	High	Not Found	Peak Found
High	XP_028178500.1	ecto-NOX disulfide-thiol exchanger 2-like isoform X1 [Ostrinia furnacalis]	12	5	8	5	717	82.6	7.17	19.46	0.413	1.714	174.5	44.8	80.7	328328	84246.5	151867	High	High	High
High	XP_028165994.1	serine/arginine repetitive matrix protein 1-like [Ostrinia furnacalis]	6	2	2	2	663	75.7	9.77	2.18	0.627	1.708	150.4	55.3	94.4	46611.2	17124.2	29245.8	High	Peak Found	Peak Found
High	XP_028172056.1	protein dpy-30 homolog [Ostrinia furnacalis]	8	1	2	1	109	12.1	8.4	4.17	0.633	1.706	149.7	55.5	94.7	43039.4	15963	27236.2	High	Not Found	High
High	XP_028160627.1	DNA-directed RNA polymerases I, II, and III subunit RPABC3 [Ostrinia furnacalis]	25	3	5	3	150	17.1	4.83	12.35	0.54	1.694	157.7	52.6	89.8	291282	97112.1	165803	High	High	High
High	XP_028174091.1	protein strawberry notch-like [Ostrinia furnacalis]	12	7	8	7	655	71.2	7.25	17.62	0.331	1.691	198	36.2	65.8	405791	74096.6	134832	High	Peak Found	High
High	XP_028162454.1	far upstream element-binding protein 1 isoform X4 [Ostrinia furnacalis]	51	30	103	1	733	77.8	7.08	312.08	0.107	1.67	249.2	11.1	39.7	1.28682e+06	57281.2	205151	High	Not Found	Not Found
High	XP_028173887.1	uncharacterized protein LOC114362618 [Ostrinia furnacalis]	55	8	25	8	191	21.8	5.25	57.63	0.457	1.669	172.3	48	79.7	3.15689e+06	879311	1.4604e+06	High	High	High
High	XP_028176736.1	ATP-dependent helicase brm [Ostrinia furnacalis]	6	7	8	7	1691	188.8	7.43	21.03	0.494	1.669	157.2	53.4	89.4	154795	52532.9	87988.9	High	Peak Found	High
High	XP_028158851.1	pre-mRNA-splicing factor SPF27 [Ostrinia furnacalis]	5	1	1	1	245	27.9	5.74	2.54	0.089	1.668	262.8	14	23.3	100966	5363.69	8946.46	High	Not Found	Not Found
High	XP_028159210.1	116 kDa U5 small nuclear ribonucleoprotein component isoform X1 [Ostrinia furnacalis]	10	6	8	6	976	109.6	5.15	14.72	0.694	1.667	157.2	43.6	99.2	247468	68669.1	156247	High	High	High
High	XP_028159611.1	eukaryotic initiation factor 4A-III [Ostrinia furnacalis]	18	5	7	4	405	46.2	5.85	18.37	0.735	1.664	142.9	61.7	95.4	151015	65243.2	100761	High	High	High
High	XP_028165315.1	ETS-like protein pointed isoform X1 [Ostrinia furnacalis]	3	1	1	1	559	62.2	5.39	2.12	0.614	1.664	151.3	55.8	92.9	35457.3	13090	21777	High	Not Found	Peak Found
High	XP_028178398.1	YLP motif-containing protein 1-like isoform X1 [Ostrinia furnacalis]	2	1	1	1	1175	136.5	7.28	2.71	0.944	1.662	119.4	67.8	112.7	26248.9	14909.3	24782	High	Peak Found	Peak Found
High	XP_028163061.1	protein lethal(2)essential for life-like [Ostrinia furnacalis]	36	4	5	4	179	20	6.7	11.11	0.591	1.657	164.3	60.5	75.2	158228	58219.1	72440.6	High	Peak Found	High
High	XP_028165956.1	integrator complex subunit 11 [Ostrinia furnacalis]	7	3	5	3	596	67.5	7.74	8.12	0.623	1.656	150.7	56.2	93.1	69089.4	25766.3	42706.1	High	Peak Found	High
High	XP_028164474.1	uncharacterized protein LOC114355702 [Ostrinia furnacalis]	6	6	7	6	1890	214.2	9.54	19.78	0.421	1.64	197.3	38.1	64.6	276566	53348	90566.1	High	Peak Found	Peak Found
High	XP_028161454.1	inhibitor of growth protein 5 [Ostrinia furnacalis]	13	2	2	2	273	30.7	7.71	5.64	0.335	1.634	191	37.8	71.3	121982	24135.7	45514.1	High	Not Found	Peak Found
High	XP_028166813.1	proteasome subunit beta type-4 [Ostrinia furnacalis]	47	7	13	7	263	28.6	6.79	46.27	0.311	1.632	201.9	47.1	51.1	1.30192e+06	303503	329323	High	High	High
High	XP_028156869.1	transcription initiation factor IIB [Ostrinia furnacalis]	22	5	7	5	315	34.3	8.27	18.56	0.176	1.623	215.8	28.7	55.5	491206	65389.6	126318	High	Peak Found	High
High	XP_028162433.1	60S ribosomal protein L8 [Ostrinia furnacalis]	48	10	18	10	257	27.9	10.76	51.37	0.648	1.605	156.2	50.9	92.8	2.63115e+06	857547	1.56323e+06	High	High	High
High	XP_028174136.1	U1 small nuclear ribonucleoprotein 70 kDa isoform X1 [Ostrinia furnacalis]	9	2	4	2	363	43.3	10.11	10.25	0.786	1.604	128.9	81.6	89.5	153031	96848.6	106245	High	High	High
High	XP_028161037.1	U4/U6 small nuclear ribonucleoprotein Prp3 isoform X3 [Ostrinia furnacalis]	7	3	4	3	712	80.4	9.61	10.84	0.577	1.601	154.9	55.8	89.3	36032.2	12977.2	20773.7	High	Not Found	High
High	XP_028174033.1	brain acid soluble protein 1 homolog [Ostrinia furnacalis]	24	3	3	3	251	27.5	9.6	6.72	0.454	1.599	195.1	40.5	64.4	285844	59405.9	94328.2	High	Peak Found	Peak Found
High	XP_028165331.1	protein mahjong-like [Ostrinia furnacalis]	10	3	4	3	404	45.7	6.32	11.05	0.542	1.591	156.2	55.3	88.5	161097	57022	91215	High	Peak Found	High
High	XP_028172295.1	RNA-binding protein 12 isoform X2 [Ostrinia furnacalis]	9	6	8	6	1000	110	9.77	18.73	0.426	1.579	167.4	57.4	75.2	280706	96247	126108	High	High	High
High	XP_028157541.1	proteasome subunit alpha type-7-1-like [Ostrinia furnacalis]	45	8	14	8	249	28	8.46	38.63	0.415	1.577	181	36.4	82.6	1.56914e+06	315654	715755	High	High	High
High	XP_028161380.1	uncharacterized protein LOC114353529 isoform X1 [Ostrinia furnacalis]	8	5	7	5	913	99.1	5.48	14.7	0.586	1.575	147.3	62.3	90.4	297304	125716	182543	High	High	High
High	XP_028172699.1	cysteine and histidine-rich protein 1-like isoform X1 [Ostrinia furnacalis]	12	3	4	3	385	42.9	6.58	4.79	1.597	1.567	83	84.5	132.5	10464.4	10663.7	16711.5	High	High	Not Found
High	XP_028174543.1	proteasome subunit beta type-2 [Ostrinia furnacalis]	30	6	14	6	205	23.1	6.9	27.21	0.385	1.566	185.2	43.7	71.1	1.30903e+06	309158	502764	High	High	High
High	XP_028160155.1	THO complex subunit 7 homolog [Ostrinia furnacalis]	11	2	2	2	204	22.9	4.93	2	0.435	1.558	177.2	47	75.8	159984	42397	68454.1	High	Peak Found	Peak Found
High	XP_028179426.1	DNA ligase 1, partial [Ostrinia furnacalis]	26	7	8	7	482	53.6	6.16	18.05	0.126	1.552	233	23.3	43.7	424883	42399	79686.7	High	Not Found	Peak Found
High	XP_028160099.1	kinesin-like protein KIF23 [Ostrinia furnacalis]	11	7	10	7	870	97.8	9.09	22.54	0.582	1.551	166.8	49.9	83.3	235123	70366.1	117338	High	High	High
High	XP_028161376.1	speckle-type POZ protein B-like isoform X1 [Ostrinia furnacalis]	64	13	34	13	339	39.1	5.57	93.44	0.532	1.551	173.6	43.7	82.7	4.15766e+06	1.04654e+06	1.98223e+06	High	High	High
High	XP_028160683.1	60S ribosomal protein L6-like, partial [Ostrinia furnacalis]	27	3	7	1	131	14.8	10.96	16.37	0.591	1.548	152	58.1	89.9	777713	297112	459947	High	High	Peak Found
High	XP_028164572.1	importin-5 [Ostrinia furnacalis]	27	18	34	18	1093	121.6	4.78	95.09	0.616	1.545	153	57.5	89.5	1.38503e+06	519989	810120	High	High	High
High	XP_028167462.1	tRNA-dihydrouridine(47) synthase [NAD(P)(+)]-like [Ostrinia furnacalis]	29	13	18	13	596	67.9	8.34	39.91	0.49	1.542	175	45.1	79.9	997532	257026	455388	High	High	High
High	XP_028163143.1	Fanconi anemia group I protein homolog isoform X1 [Ostrinia furnacalis]	1	1	2	1	1343	150	7.25	2.78	0.687	1.531	140.5	63	96.5	19225.1	8621.71	13203.5	High	Not Found	High
High	XP_028177109.1	ribosomal L1 domain-containing protein CG13096-like [Ostrinia furnacalis]	30	8	19	8	388	43.8	9.51	44.16	0.494	1.526	166.3	50.9	82.8	859014	262849	427905	High	High	High
High	XP_028170246.1	60S ribosomal protein L18a [Ostrinia furnacalis]	34	7	17	7	177	20.8	10.36	27.86	0.626	1.512	146.4	62.8	90.8	3.14487e+06	1.34811e+06	1.95001e+06	High	High	High
High	XP_028174245.1	60S ribosomal protein L23a [Ostrinia furnacalis]	31	7	21	7	288	30.4	10.84	53.92	0.636	1.512	136.3	69.4	94.3	2.93539e+06	1.49401e+06	2.03123e+06	High	High	High
High	XP_028175418.1	3'-5' RNA helicase YTHDC2-like [Ostrinia furnacalis]	2	1	2	1	1256	138.2	6.84	6.55	0.5	1.505	163.8	54.4	81.9	33406.3	11094.1	16697.7	High	High	Peak Found
High	XP_028164852.1	E3 ubiquitin-protein ligase UHRF1-like [Ostrinia furnacalis]	2	1	1	1	863	97.1	8.22	2.44	0.325	1.501	194.5	42.2	63.3	55916.4	12123.2	18195.8	High	Peak Found	Peak Found
High	XP_028160961.1	COP9 signalosome complex subunit 2 [Ostrinia furnacalis]	12	4	4	4	448	51.4	5.45	7.17	0.521	1.498	166.7	50	83.3	103872	31134.2	51898.8	High	Peak Found	Peak Found
High	XP_028173139.1	WD repeat-containing protein 61-like [Ostrinia furnacalis]	35	8	11	8	327	35.7	5.34	31.43	0.255	1.49	203	37.7	59.2	420691	78128.6	122739	High	High	High
High	XP_028162682.1	profilin [Ostrinia furnacalis]	27	2	4	2	126	13.7	6.54	11.29	0.801	1.488	128.2	69	102.7	122510	65941.5	98145.8	High	Peak Found	High
High	XP_028170803.1	forkhead box protein K1 [Ostrinia furnacalis]	2	1	2	1	534	57.8	8.29	2.48	0.415	1.482	177	49.6	73.5	69674.7	19518	28924.8	High	Peak Found	Peak Found
High	XP_028165141.1	26S proteasome regulatory subunit 7 [Ostrinia furnacalis]	36	12	25	12	434	48.5	6.07	58.65	0.561	1.473	143.3	71.9	84.7	1.51848e+06	762035	897376	High	High	High
High	XP_028170369.1	transcription factor kayak-like isoform X1 [Ostrinia furnacalis]	10	2	2	2	395	42.8	6.99	5.51	0.389	1.459	179.2	47.7	73.1	435734	115908	177825	High	Peak Found	High
High	XP_028178561.1	ecto-NOX disulfide-thiol exchanger 2-like [Ostrinia furnacalis]	3	2	2	2	636	72.2	7.84	3.81	0.498	1.449	162.8	56	81.2	61563.4	21180.7	30684	High	Peak Found	Peak Found
High	XP_028171475.1	akirin-like [Ostrinia furnacalis]	14	1	2	1	132	14.6	10.11	6.53	0.511	1.446	161	56.8	82.2	251859	88927	128609	High	Peak Found	High
High	XP_028165143.1	60S ribosomal protein L12 [Ostrinia furnacalis]	12	1	1	1	129	14	9.85	3.25	0.515	1.439	160.2	57.3	82.5	119171	42605.4	61326.7	Peak Found	Peak Found	High
High	XP_028171852.1	viral IAP-associated factor homolog [Ostrinia furnacalis]	14	2	2	2	228	26.2	4.88	2.93	0.572	1.433	152.2	60.7	87.1	24646.1	9834.2	14096.9	High	Peak Found	Not Found
High	XP_028172765.1	putative peptidyl-prolyl cis-trans isomerase dodo [Ostrinia furnacalis]	67	9	11	9	166	19.1	6.7	28	0.455	1.43	182.6	43.5	73.9	1.48948e+06	354561	603122	High	High	High
High	XP_028156528.1	26S proteasome regulatory subunit 6B [Ostrinia furnacalis]	65	16	38	16	415	47	5.21	92.26	0.683	1.428	139.9	66.6	93.5	2.38783e+06	1.13557e+06	1.59557e+06	High	High	High
High	XP_028179605.1	26S proteasome non-ATPase regulatory subunit 13 isoform X1 [Ostrinia furnacalis]	60	19	40	19	385	42.9	6.67	104.73	0.303	1.422	203.3	40.4	56.3	6.36447e+06	1.26498e+06	1.76253e+06	High	High	High
High	XP_028166411.1	uncharacterized protein LOC114357129 [Ostrinia furnacalis]	7	4	8	4	812	89.5	5.55	13.22	1	1.412	133.9	62.1	103.9	100464	46606.1	77970.5	High	Peak Found	High
High	XP_028158013.1	apoptosis inhibitor 5 [Ostrinia furnacalis]	17	6	8	6	564	64	6.68	24.71	0.403	1.405	123	101.7	75.3	1.07719e+06	890785	659218	High	Peak Found	High
High	XP_028176564.1	histone H2A [Ostrinia furnacalis]	55	4	18	2	124	13.4	10.73	53.39	0.339	1.4	147.8	71	81.2	1.53113e+06	735422	841842	High	High	High
High	XP_028171818.1	dosage compensation regulator-like, partial [Ostrinia furnacalis]	24	6	7	6	253	28.5	8.07	13.57	0.453	1.396	173.4	60.6	66	553836	193462	210822	High	Peak Found	High
High	XP_028158008.1	exosome complex component RRP43-like [Ostrinia furnacalis]	3	1	2	1	284	31.2	5.27	3.61	0.456	1.391	168.2	55.1	76.7	36009.1	11809.1	16421.3	High	Peak Found	High
High	XP_028173161.1	ubiquitin-like protein 7 isoform X1 [Ostrinia furnacalis]	40	10	19	10	385	40.4	4.77	50.32	0.387	1.39	190.1	50.6	59.3	1.35488e+06	360751	422655	High	High	High
High	XP_028156739.1	transcription elongation factor SPT6 [Ostrinia furnacalis]	22	27	46	27	1716	197	5.26	110.71	0.665	1.389	142.7	64.2	93.1	1.38571e+06	623505	903434	High	High	High
High	XP_028172937.1	dosage compensation regulator-like, partial [Ostrinia furnacalis]	21	11	20	7	1094	122.1	5.77	46.19	0.392	1.386	189.5	43	67.6	1.06774e+06	242181	380835	High	High	High
High	XP_028179425.1	putative U5 small nuclear ribonucleoprotein 200 kDa helicase, partial [Ostrinia furnacalis]	15	15	20	15	1465	166.4	6.42	45.47	0.575	1.383	172.4	43.8	83.7	654377	166438	317873	High	High	High
High	XP_028168730.1	60S ribosomal protein L11 [Ostrinia furnacalis]	23	4	13	4	193	22.1	10.17	34.58	0.582	1.383	144.4	68.2	87.4	1.99451e+06	942091	1.20758e+06	High	High	High
High	XP_028178905.1	26S proteasome regulatory subunit 6A-B [Ostrinia furnacalis]	53	16	47	15	428	47.7	5.22	141.24	0.492	1.381	158.8	59.8	81.4	3.80299e+06	1.43138e+06	1.95036e+06	High	High	High
High	XP_028160593.1	host cell factor 1 [Ostrinia furnacalis]	7	4	7	4	841	87.5	9.86	16.16	0.505	1.38	165.2	54.2	80.7	241619	79225.6	117999	High	High	High
High	XP_028176572.1	60S ribosomal protein L5 [Ostrinia furnacalis]	54	13	30	13	299	34.2	9.86	87.29	0.622	1.379	154.5	52.3	93.2	5.14189e+06	1.74044e+06	3.10127e+06	High	High	High
High	XP_028178668.1	COP9 signalosome complex subunit 5 [Ostrinia furnacalis]	10	3	3	3	348	38.8	6.37	4.02	0.424	1.378	163.7	58.8	77.5	126907	45610.5	60107.2	High	Peak Found	Peak Found
High	XP_028175313.1	AP-2 complex subunit mu isoform X1 [Ostrinia furnacalis]	4	2	2	2	440	49.9	9.48	3.46	0.695	1.372	136.2	69	94.7	79005.7	40046.2	54946.6	High	Peak Found	Peak Found
High	XP_028166825.1	heterogeneous nuclear ribonucleoprotein L isoform X1 [Ostrinia furnacalis]	9	2	4	2	421	46.5	6.86	3.73	0.549	1.369	153.9	61.7	84.4	49439.8	19806	27117.8	High	High	High
High	XP_028164528.1	DNA replication licensing factor Mcm7 [Ostrinia furnacalis]	43	12	21	12	405	45.2	7.4	50.42	0.393	1.361	144	41.2	114.8	1.8198e+06	520351	1.45008e+06	High	High	High
High	XP_028168222.1	60S ribosomal protein L7a [Ostrinia furnacalis]	35	8	25	8	268	30.4	10.52	70.1	0.713	1.357	141.1	63.3	95.5	3.24607e+06	1.45657e+06	2.19695e+06	High	High	High
High	XP_028177041.1	DNA damage-binding protein 1 [Ostrinia furnacalis]	27	21	36	21	1136	125.5	5.26	88.69	0.492	1.355	179.1	48	72.9	1.83031e+06	490904	744741	High	High	High
High	XP_028158697.1	putative U5 small nuclear ribonucleoprotein 200 kDa helicase [Ostrinia furnacalis]	17	2	2	2	149	16.6	11.56	5.24	0.508	1.353	159.7	59.4	80.9	110093	40907.5	55773.9	High	Peak Found	Peak Found
High	XP_028164250.1	cyclin-H [Ostrinia furnacalis]	15	3	6	3	322	37.6	6.99	11.75	0.461	1.351	171.5	53	75.6	238763	73793.8	105224	High	High	High
High	XP_028174434.1	probable protein phosphatase CG10417 [Ostrinia furnacalis]	12	3	6	3	260	27.4	4.36	11.33	0.759	1.346	131.6	76.1	92.3	214127	123880	150246	High	High	High
High	XP_028175594.1	splicing factor U2af 38 kDa subunit [Ostrinia furnacalis]	27	4	9	4	226	26.5	8.79	22.69	0.483	1.346	166.7	60.4	72.9	339851	123119	148654	High	High	High
High	XP_028170357.1	60S ribosomal protein L6 [Ostrinia furnacalis]	31	6	13	4	272	30.4	11.27	26.32	0.533	1.341	170.3	51.7	78	1.83224e+06	555923	838899	High	High	High
High	XP_028164758.1	replication protein A 70 kDa DNA-binding subunit [Ostrinia furnacalis]	38	16	27	16	606	66.8	7.14	70.18	0.364	1.341	182.8	50.3	66.9	2.3203e+06	638071	849302	High	High	High
High	XP_028155824.1	nuclear pore complex protein Nup93-like [Ostrinia furnacalis]	5	3	3	3	820	92.7	6.24	7.74	0.563	1.34	151.8	63.4	84.8	99252.8	41424.1	55472.8	High	Peak Found	Peak Found
High	XP_028164293.1	40S ribosomal protein S5 [Ostrinia furnacalis]	26	7	15	7	218	24.5	9.31	31.75	0.369	1.339	186.3	46.2	67.6	2.39849e+06	594330	870245	High	High	High
High	XP_028158074.1	proteasome maturation protein [Ostrinia furnacalis]	53	4	11	4	141	15.5	8.16	30.48	0.459	1.335	172.7	45.7	81.6	867731	229842	409803	High	High	High
High	XP_028178193.1	cyclin-dependent kinase 10 isoform X1 [Ostrinia furnacalis]	33	12	21	12	404	45.2	8.7	41.71	0.5	1.333	164.2	59.5	76.3	2.26291e+06	820540	1.05123e+06	High	High	High
High	XP_028172768.1	proline-rich receptor-like protein kinase PERK5 [Ostrinia furnacalis]	20	3	5	3	274	28.5	7.4	14.49	0.333	1.331	183.4	71.4	45.2	238021	92687.5	58651.4	High	High	Peak Found
High	XP_028164312.1	uncharacterized protein LOC114355576 [Ostrinia furnacalis]	42	11	20	11	329	36.4	6.6	50.02	0.564	1.329	157.5	62.9	79.6	1.92658e+06	769297	974184	High	High	High
High	XP_028157685.1	squamous cell carcinoma antigen recognized by T-cells 3 [Ostrinia furnacalis]	10	7	10	7	1340	152.7	8.18	23.45	0.66	1.324	169	42.7	88.3	294738	74485.6	153968	High	Peak Found	High
High	XP_028176351.1	mRNA turnover protein 4 homolog [Ostrinia furnacalis]	21	4	8	4	242	28	7.85	17.8	0.694	1.321	135.2	71.8	93	403466	214302	277434	High	High	High
High	XP_028161554.1	protein maternal effect lethal 26-like [Ostrinia furnacalis]	31	6	18	6	186	21.4	7.53	43.72	0.351	1.316	200.7	40.7	58.6	2.93337e+06	594181	856827	High	High	High
High	XP_028176505.1	26S proteasome regulatory subunit 4 [Ostrinia furnacalis]	31	9	20	8	439	49.1	6.58	59.92	0.583	1.309	35.1	13.8	251.1	1.10584e+06	434576	7.90778e+06	High	High	High
High	XP_028177506.1	40S ribosomal protein S10 [Ostrinia furnacalis]	43	8	30	8	160	18.1	9.95	97.35	0.409	1.307	178.4	51.2	70.5	5.53857e+06	1.58869e+06	2.18789e+06	High	High	High
High	XP_028174509.1	uncharacterized protein LOC114363087 isoform X1 [Ostrinia furnacalis]	3	4	4	4	1911	209.3	9.41	5.98	0.256	1.298	206.4	40.7	52.9	49485	9771.67	12683	High	Not Found	Peak Found
High	XP_028161925.1	60S ribosomal protein L15 [Ostrinia furnacalis]	34	7	22	7	204	24	11.85	45.54	0.515	1.297	154.2	62.5	83.4	4.03992e+06	1.63655e+06	2.18427e+06	High	High	High
High	XP_028156768.1	eukaryotic translation initiation factor 3 subunit M-like [Ostrinia furnacalis]	58	19	63	19	386	43.8	6.34	159.52	0.403	1.296	170.1	56.7	73.2	9.87837e+06	3.29451e+06	4.254e+06	High	High	High
High	XP_028173943.1	CREB-binding protein-like isoform X1 [Ostrinia furnacalis]	3	2	2	2	1769	194.2	8.56	5.94	0.384	1.293	178.6	53	68.5	23259	6896.96	8920.05	High	Not Found	Not Found
High	XP_028175899.1	importin subunit alpha-4 [Ostrinia furnacalis]	57	16	34	16	514	56.5	5.22	115.07	0.154	1.292	246.7	23.2	30.1	7.1482e+06	672235	873076	High	High	High
High	XP_028173184.1	myelin expression factor 2-like [Ostrinia furnacalis]	9	3	5	3	530	58.5	9.11	13.4	0.701	1.273	133.7	70	96.3	311918	163471	224713	High	High	High
High	XP_028170954.1	cullin-4A [Ostrinia furnacalis]	6	4	4	4	789	90.9	8.75	8.51	0.908	1.272	114.4	81.7	103.9	35203	25128.8	31970.9	High	Peak Found	Peak Found
High	XP_028178036.1	WW domain-binding protein 11 [Ostrinia furnacalis]	11	2	2	2	526	58.5	9.63	7.21	0.427	1.272	150.2	85.7	64	94168.7	53735.4	40132.6	High	Peak Found	Peak Found
High	XP_028159926.1	proteasome-associated protein ECM29 homolog [Ostrinia furnacalis]	3	4	4	4	1895	211	7.06	8.97	0.49	1.271	160	61.7	78.4	25657.3	9894.1	12570.7	High	Peak Found	Peak Found
High	XP_028173401.1	histone H4-like [Ostrinia furnacalis]	52	7	29	7	103	11.4	11.36	65.86	0.536	1.268	147.6	67.9	84.6	1.94313e+07	8.93652e+06	1.11373e+07	High	High	High
High	XP_028164368.1	zinc finger protein 622 [Ostrinia furnacalis]	2	1	2	1	394	45.5	6.48	3.67	0.782	1.267	125.1	77.2	97.8	54454.2	33589.6	42566.2	High	High	Peak Found
High	XP_028174774.1	proteasome subunit beta type-6 [Ostrinia furnacalis]	34	5	9	5	225	24.1	6.54	22.35	0.471	1.264	157.9	64.2	77.9	464313	188851	229034	High	High	High
High	XP_028158858.1	exosome RNA helicase MTR4 isoform X1 [Ostrinia furnacalis]	6	5	7	5	1037	117.6	6.19	14.81	0.362	1.263	183.2	47.7	69.1	198402	51642.8	74790.9	High	High	High
High	XP_028167752.1	protein mothers against dpp [Ostrinia furnacalis]	4	1	1	1	350	39.3	7.31	2.46	0.504	1.261	157.6	63	79.4	27397	10948.7	13804.8	High	Peak Found	Peak Found
High	XP_028162922.1	proteasome subunit beta type-3 [Ostrinia furnacalis]	10	2	5	2	205	23.1	5.26	13.17	0.427	1.254	169.8	57.8	72.4	192066	65348.6	81900.6	High	Peak Found	High
High	XP_028164182.1	E3 ubiquitin-protein ligase UBR5 isoform X1 [Ostrinia furnacalis]	12	23	35	23	2863	306.1	6.24	75.53	0.487	1.254	152	68.8	79.2	1.23677e+06	560376	644600	High	High	High
High	XP_028156115.1	aryl hydrocarbon receptor nuclear translocator homolog [Ostrinia furnacalis]	7	3	3	3	743	79.9	6.86	11.22	0.152	1.248	207.9	40.4	51.7	313867	60973.1	78096.7	High	Peak Found	Peak Found
High	XP_028159262.1	60S ribosomal protein L3 [Ostrinia furnacalis]	40	13	35	13	413	46.9	10.21	89.99	0.631	1.246	146.7	66.2	87.1	6.3038e+06	2.84549e+06	3.74384e+06	High	High	High
High	XP_028165411.1	cullin-2 isoform X1 [Ostrinia furnacalis]	27	13	16	13	773	85.8	7.23	37.27	0.273	1.237	220.8	36	43.2	1.25489e+06	204759	245372	High	High	High
High	XP_028164717.1	THO complex subunit 3 [Ostrinia furnacalis]	27	5	8	5	327	36.3	6.23	19.86	0.363	1.235	185.6	50	64.4	272685	73418	94572.6	High	Peak Found	High
High	XP_028170229.1	general transcription factor IIF subunit 2 [Ostrinia furnacalis]	28	7	8	7	271	31.3	9.29	18.14	0.589	1.232	142.5	72.9	84.6	802974	410748	476941	High	High	High
High	XP_028158399.1	ubiquitin carboxyl-terminal hydrolase 7 isoform X8 [Ostrinia furnacalis]	25	19	30	1	1127	130.5	5.8	71.99	0.404	1.229	173.7	53.4	72.8	1.78032e+06	547462	746533	High	Peak Found	Peak Found
High	XP_028177042.1	HIV Tat-specific factor 1 [Ostrinia furnacalis]	6	2	2	2	529	60.8	5.29	5.1	0.583	1.228	144	65.6	90.4	54002.8	24600.9	33903.6	High	Peak Found	Peak Found
High	XP_028162716.1	importin subunit beta-1 isoform X1 [Ostrinia furnacalis]	12	7	8	7	886	98.3	4.87	16.32	0.554	1.223	148.9	63.4	87.7	177664	75578.8	104646	High	Peak Found	High
High	XP_028171694.1	histone H2B [Ostrinia furnacalis]	41	4	17	4	88	9.9	10.21	48.7	0.581	1.22	133.2	80.1	86.7	5.61561e+06	3.37898e+06	3.65717e+06	High	High	High
High	XP_028162266.1	60S ribosomal protein L7 [Ostrinia furnacalis]	32	9	24	9	262	30.7	10.58	57.64	0.627	1.212	142.4	71.9	85.6	4.07461e+06	2.05751e+06	2.45003e+06	High	High	High
High	XP_028167431.1	coronin-6-like, partial [Ostrinia furnacalis]	4	1	2	1	399	43.9	5.83	4.87	0.412	1.208	171.1	58.4	70.5	71725.5	24459.5	29548.8	Peak Found	High	High
High	XP_028172749.1	nitric oxide synthase-interacting protein homolog [Ostrinia furnacalis]	28	6	7	6	289	32.4	8.9	13.08	0.239	1.208	190.8	41.1	68.1	200198	43091.1	71495.2	High	Not Found	High
High	XP_028161052.1	dynein light chain 2, cytoplasmic isoform X1 [Ostrinia furnacalis]	25	2	3	2	132	14.9	8.78	4.62	0.555	1.202	148.8	68.7	82.5	168935	78004.6	93743.7	High	Peak Found	High
High	XP_028170128.1	hsp70-binding protein 1 isoform X2 [Ostrinia furnacalis]	64	15	47	15	348	38.8	4.96	138.31	0.397	1.201	169	60.8	70.1	5.45871e+06	1.96355e+06	2.265e+06	High	High	High
High	XP_028165757.1	S-formylglutathione hydrolase-like [Ostrinia furnacalis]	31	4	6	4	165	18.5	6.09	13.45	0.687	1.2	128.1	76.2	95.7	908002	540028	677828	High	High	High
High	XP_028160665.1	nuclear pore complex protein Nup50 [Ostrinia furnacalis]	8	3	6	3	611	64.7	7.42	14.24	0.574	1.189	146	59.3	94.7	110201	44787.8	71492.6	High	High	High
High	XP_028173564.1	transcription elongation factor SPT4 [Ostrinia furnacalis]	47	3	7	3	116	13.3	8.18	23.83	0.403	1.185	174.4	57.6	68	543158	179558	211871	High	High	High
High	XP_028171642.1	THO complex subunit 5 homolog [Ostrinia furnacalis]	6	3	3	3	690	78	8.09	8.12	0.452	1.184	165.7	67.3	67	158332	64339.7	63995.5	High	Peak Found	Peak Found
High	XP_028158989.1	tRNA pseudouridine synthase A isoform X1 [Ostrinia furnacalis]	5	2	2	2	499	58	6.24	5.56	0.543	1.178	119.9	100	80.1	228161	190220	152380	High	Peak Found	Peak Found
High	XP_028169190.1	armadillo segment polarity protein [Ostrinia furnacalis]	12	4	5	4	498	54	8.63	10.92	0.403	1.178	163.8	56.1	80.1	185949	63686.2	90980.4	High	Peak Found	Peak Found
High	XP_028166838.1	F-box only protein 28 isoform X1 [Ostrinia furnacalis]	10	3	4	3	413	46.9	9.79	10.35	0.41	1.174	186.6	33.8	79.6	105050	19047	44788.2	High	Not Found	High
High	XP_028178922.1	enhancer of rudimentary homolog [Ostrinia furnacalis]	33	2	4	2	103	12	5.45	10.25	0.718	1.171	128.7	78.9	92.4	113082	69369.2	81216.8	High	Peak Found	High
High	XP_028156743.1	uncharacterized protein LOC114350234 [Ostrinia furnacalis]	1	1	1	1	1324	148.5	7.01	1.88	0.499	1.165	155.6	66.7	77.7	44555	19100.5	22250.9	High	Peak Found	Peak Found
High	XP_028175091.1	F-box-like/WD repeat-containing protein TBL1XR1 [Ostrinia furnacalis]	7	2	3	2	507	54.6	5.63	4.48	0.214	1.157	214.6	39.6	45.8	28721.1	5301.93	6132.68	High	Not Found	Not Found
High	XP_028156756.1	DNA mismatch repair protein Msh2 [Ostrinia furnacalis]	6	4	5	4	876	97.3	5.6	11.77	0.549	1.153	159.1	60.8	80	123665	47281.1	62205.1	High	Peak Found	High
High	XP_028164605.1	interleukin enhancer-binding factor 2 homolog [Ostrinia furnacalis]	40	10	25	10	389	41.8	7.53	74.25	0.409	1.153	198.9	41.8	59.3	4882174	1.02488e+06	1.45505e+06	High	High	High
High	XP_028162098.1	probable histone-binding protein Caf1 [Ostrinia furnacalis]	18	5	9	5	432	48.6	4.93	15.73	0.444	1.152	163.4	51.9	84.7	614091	194879	318257	High	High	High
High	XP_028173159.1	eukaryotic translation initiation factor 3 subunit H-like, partial [Ostrinia furnacalis]	53	4	10	4	137	15.7	6.99	36.01	0.443	1.148	165.9	62.2	71.9	535603	200746	232205	High	High	High
High	XP_028175941.1	transcription elongation factor SPT5 [Ostrinia furnacalis]	23	15	24	15	1155	127.2	6.79	66.37	0.438	1.145	183.1	53.8	63.1	1.04787e+06	308113	361009	High	High	High
High	XP_028167755.1	heat shock protein 30C isoform X1 [Ostrinia furnacalis]	9	1	3	1	205	23.3	6.15	8.29	0.56	1.143	146.3	71.7	81.9	102298	50131.4	57278.8	High	High	High
High	XP_028166188.1	RNA helicase aquarius isoform X2 [Ostrinia furnacalis]	10	10	14	10	1439	165.9	7.01	29.45	0.513	1.138	154.4	70.8	74.8	182484	83693	88459.9	High	High	High
High	XP_028159715.1	poly(rC)-binding protein 3 isoform X1 [Ostrinia furnacalis]	10	3	3	3	476	49.6	8.37	8.19	0.284	1.135	190	47.2	62.7	95471.2	23740.4	31522.7	High	Not Found	Peak Found
High	XP_028177851.1	probable small nuclear ribonucleoprotein G [Ostrinia furnacalis]	29	2	3	2	76	8.5	8.84	11.54	0.52	1.126	151.4	69.9	78.7	152936	70643.5	79550.9	High	Peak Found	High
High	XP_028171166.1	zinc finger RNA-binding protein 2 [Ostrinia furnacalis]	38	21	39	21	904	96.8	9.14	120.53	0.329	1.125	182.7	51.3	66	3.68166e+06	1.03358e+06	1.33008e+06	High	High	High
High	gene_1304	138_aa MULTISPECIES: 50S ribosomal protein L16 [Wolbachia]	18	2	5	2	137	15.3	10.67	9.29	1.695	1.124	71.4	107.7	121	49075.5	74029.3	83165.7	High	High	High
High	XP_028176305.1	26S proteasome regulatory subunit 8 [Ostrinia furnacalis]	23	7	16	6	402	45.3	8.41	41.07	0.695	1.119	132	79.5	88.5	848412	511046	568815	High	High	High
High	XP_028160747.1	corepressor interacting with RBPJ 1 [Ostrinia furnacalis]	14	2	2	2	243	28.6	9.22	3.59	0.927	1.117	108.8	90.3	100.9	26222.2	21759.2	24312.2	Peak Found	High	High
High	XP_028176542.1	proteasome subunit alpha type-2 [Ostrinia furnacalis]	18	3	5	3	234	25.7	6.54	13.43	0.438	1.117	168.4	64.7	66.9	174358	67015.5	69282.7	High	High	High
High	XP_028156779.1	death-associated inhibitor of apoptosis 1-like isoform X1 [Ostrinia furnacalis]	10	2	2	2	358	40.2	6.05	4.89	0.298	1.113	191.7	51.2	57.1	47821.4	12781.4	14231	High	Not Found	Not Found
High	XP_028169976.1	ubiquitin carboxyl-terminal hydrolase isozyme L5-like isoform X1 [Ostrinia furnacalis]	21	5	7	5	330	37.9	6.01	16.72	0.449	1.112	166.4	69.8	63.8	436289	183008	167305	High	High	High
High	XP_028178983.1	upstream activation factor subunit spp27 [Ostrinia furnacalis]	23	5	8	5	226	25.9	5.95	23.51	0.723	1.105	130.1	79.9	90	668019	410527	462190	High	High	High
High	XP_028158430.1	akirin-like [Ostrinia furnacalis]	28	2	4	2	71	8.2	5.33	10.19	0.557	1.098	145.3	73.7	81	186040	94392.1	103650	High	High	High
High	XP_028158932.1	60S ribosomal protein L44 [Ostrinia furnacalis]	21	3	6	3	104	12.3	10.52	14.86	0.789	1.097	122.9	84.3	92.8	1.06519e+06	730349	804390	High	High	High
High	XP_028174781.1	Fanconi anemia group D2 protein [Ostrinia furnacalis]	13	12	14	12	1351	153.1	5.86	33.54	0.333	1.096	186.3	51.7	62	300301	83370.9	99993.9	High	Not Found	High
High	XP_028174627.1	U4/U6.U5 tri-snRNP-associated protein 2 [Ostrinia furnacalis]	2	1	1	1	483	55.9	8.34	2.17	0.383	1.094	173.1	60.6	66.3	34379.6	12046	13173.2	High	Peak Found	Peak Found
High	XP_028172742.1	60S ribosomal protein L21 [Ostrinia furnacalis]	37	5	16	5	159	18	10.83	41.99	0.754	1.091	136.4	67.2	96.4	2.46004e+06	1.21236e+06	1.74001e+06	High	High	High
High	XP_028162696.1	60S ribosomal protein L13a [Ostrinia furnacalis]	22	5	11	5	204	23.3	10.78	16.53	0.632	1.089	142.9	73.1	84	849474	434858	499117	High	High	High
High	XP_028178539.1	DNA-directed RNA polymerase III subunit RPC5 [Ostrinia furnacalis]	6	2	2	2	490	56	7.93	4.49	0.464	1.089	160.5	69.2	70.4	55734	24026	24435.9	High	Peak Found	Peak Found
High	XP_028178365.1	protein disulfide-isomerase [Ostrinia furnacalis]	20	7	11	7	494	55.7	4.79	28.28	0.916	1.089	115.6	78.5	105.9	553310	375811	506708	High	High	High
High	XP_028172201.1	serine/threonine-protein phosphatase PP2A 65 kDa regulatory subunit [Ostrinia furnacalis]	43	18	41	18	590	65.2	5.29	125.19	0.48	1.085	153.8	70.7	75.6	2.40966e+06	1.10714e+06	1.18435e+06	High	High	High
High	XP_028160947.1	60S ribosomal protein L4 [Ostrinia furnacalis]	50	18	78	18	420	46.7	11.62	213.46	0.772	1.085	113.6	95	91.3	8.90716e+06	7.44975e+06	7.16025e+06	High	High	High
High	XP_028157417.1	pre-mRNA-processing-splicing factor 8 [Ostrinia furnacalis]	3	4	4	4	2364	275.5	9.01	10.8	0.639	1.082	139.7	76.5	83.8	45282.7	24800.8	27146.8	High	Peak Found	High
High	XP_028176778.1	protein ultraspiracle homolog isoform X1 [Ostrinia furnacalis]	6	3	3	3	503	57	7.8	4.71	0.25	1.08	205	42.7	52.3	237453	49460.5	60586.1	High	High	Peak Found
High	XP_028164533.1	40S ribosomal protein S8 [Ostrinia furnacalis]	58	11	32	11	208	23.7	10.65	88.06	0.796	1.08	121.4	91.5	87.1	7.43348e+06	5.60248e+06	5.33499e+06	High	High	High
High	XP_028174964.1	RNA-binding protein 45-like [Ostrinia furnacalis]	13	4	5	4	473	52.5	8.21	10.67	0.441	1.079	162.1	66.3	71.6	44013.7	17999.6	19424.9	High	Peak Found	High
High	XP_028164943.1	nucleolar GTP-binding protein 1 [Ostrinia furnacalis]	4	2	4	2	655	75.2	9.61	12.89	0.581	1.078	141.3	76.6	82	140095	75968.5	81318.2	High	High	High
High	XP_028161103.1	poly [ADP-ribose] polymerase [Ostrinia furnacalis]	6	4	4	4	1001	112.5	8.35	11.27	0.402	1.072	167.9	63.7	68.4	77280.4	29314.7	31486.5	High	Not Found	Peak Found
High	XP_028170549.1	26S proteasome regulatory subunit 10B [Ostrinia furnacalis]	16	4	10	4	396	44.8	7.8	25.97	0.547	1.07	145.9	76.1	78	191548	99924.8	102399	High	High	High
High	XP_028171288.1	RNA-binding protein with serine-rich domain 1-A-like [Ostrinia furnacalis]	11	2	5	2	295	33	11.68	12.27	0.865	1.068	112.7	92.7	94.6	117237	96380	98336.6	High	High	High
High	XP_028161478.1	dnaJ homolog subfamily A member 2-like [Ostrinia furnacalis]	18	5	5	5	404	44.9	6.71	10.71	0.75	1.065	144	34.3	121.7	473569	112882	400294	High	Peak Found	High
High	XP_028168614.1	succinate--CoA ligase [ADP-forming] subunit beta, mitochondrial [Ostrinia furnacalis]	8	3	3	3	455	49.7	7.21	6.68	1.494	1.059	90.3	116.7	93	76993.5	99430.7	79256.9	Peak Found	High	High
High	XP_028176265.1	prefoldin subunit 3 [Ostrinia furnacalis]	17	3	3	3	186	21.3	5.34	5.74	0.569	1.058	152.7	58.2	89.1	180024	68624.9	104996	High	Peak Found	Peak Found
High	XP_028173015.1	40S ribosomal protein S24 [Ostrinia furnacalis]	33	4	16	4	132	15.2	10.9	41.39	0.624	1.052	132	82.8	85.1	1.47814e+06	927183	953082	High	High	High
High	XP_028176583.1	pyridoxal kinase [Ostrinia furnacalis]	56	14	58	14	301	33.4	6.89	167.76	1.079	1.052	89.5	105.4	105.1	1.0331e+07	1.21587e+07	1.21205e+07	High	High	High
High	XP_028166251.1	protein FAM76A [Ostrinia furnacalis]	5	1	2	1	321	35.9	9.28	4.61	0.374	1.051	173.4	61.7	64.9	47379.6	16870	17723.2	High	Peak Found	High
High	XP_028166023.1	protein suppressor of forked, partial [Ostrinia furnacalis]	1	1	1	1	773	89.4	9.33	2.04	0.3	1.049	189.1	54.1	56.8	43385.8	12418.1	13032.4	High	Peak Found	Peak Found
High	XP_028167501.1	40S ribosomal protein S3 [Ostrinia furnacalis]	61	16	54	16	241	26.5	9.6	147.64	0.663	1.049	130.6	85.4	84	1.62216e+07	1.06014e+07	1.0438e+07	High	High	High
High	XP_028171389.1	ATP-dependent RNA helicase WM6 [Ostrinia furnacalis]	18	7	13	7	426	48.8	5.64	24.47	0.65	1.049	148.8	75.1	76.1	703360	354902	359718	High	High	High
High	XP_028169605.1	activator of 90 kDa heat shock protein ATPase homolog 1 [Ostrinia furnacalis]	14	4	9	4	342	39.3	7.85	17.6	0.876	1.049	121.2	72.4	106.4	287938	171972	252738	High	High	High
High	XP_028159015.1	NTF2-related export protein [Ostrinia furnacalis]	31	3	5	3	136	15.4	5.95	12.53	0.819	1.046	111.3	89.9	98.8	269859	217972	239525	High	Peak Found	High
High	XP_028178996.1	probable DNA-directed RNA polymerases I and III subunit RPAC2 [Ostrinia furnacalis]	31	2	4	2	101	11.6	6.52	6.47	0.592	1.045	139	78.7	82.3	69775.7	39536.9	41324.2	High	High	High
High	gene_1299	96_aa MULTISPECIES: 50S ribosomal protein L23 [Wolbachia]	11	1	1	1	95	11.1	10.51	2.32	0.96	1.043	104.1	95.9	100	24111.4	22210	23154.5	Peak Found	Peak Found	High
High	XP_028172950.1	actin-related protein 2/3 complex subunit 3 isoform X1 [Ostrinia furnacalis]	14	2	4	2	198	22.8	7.75	10.3	0.383	1.042	171.3	63	65.6	80919.1	29760	30996.1	High	High	High
High	XP_028175248.1	cyclin-Q [Ostrinia furnacalis]	39	7	17	7	251	28.4	6.99	45.4	0.665	1.041	122	95.2	82.8	742386	579551	503706	High	High	High
High	XP_028175333.1	THO complex subunit 1 [Ostrinia furnacalis]	1	1	1	1	621	70.2	8.47	2.08	0.602	1.041	137.6	79.6	82.8	28694.5	16594.7	17269.9	High	Not Found	Not Found
High	XP_028157906.1	40S ribosomal protein S17 [Ostrinia furnacalis]	60	5	13	5	133	15.4	9.7	30.81	0.69	1.04	129.1	79.9	91	1.13278e+06	700649	798616	High	High	High
High	XP_028163292.1	DNA replication licensing factor MCM4-like [Ostrinia furnacalis]	12	4	6	4	588	64.7	8.07	16.42	0.64	1.038	154.6	88.3	57.1	226006	129159	83416.4	High	High	High
High	XP_028172310.1	inositol hexakisphosphate kinase 2 isoform X1 [Ostrinia furnacalis]	3	1	3	1	488	53.6	6.93	5.37	0.744	1.034	121.8	87.6	90.6	20911.9	15038.8	15552.3	High	High	High
High	XP_028170576.1	cleavage stimulation factor subunit 2 isoform X1 [Ostrinia furnacalis]	16	4	5	4	383	42.4	6.42	11.69	0.384	1.032	166.7	63.8	69.5	207517	79475.9	86517.7	High	Peak Found	High
High	XP_028168709.1	glutaredoxin-C4-like [Ostrinia furnacalis]	25	2	4	2	116	12.6	8.87	12.9	0.455	1.031	158.2	69.8	72	150551	66465	68541.1	High	High	High
High	XP_028168356.1	60S ribosomal export protein NMD3 [Ostrinia furnacalis]	18	8	15	8	503	57.3	6.81	37.24	0.432	1.03	158.1	73.2	68.7	534844	247578	232443	High	High	High
High	XP_028166955.1	ubiquitin carboxyl-terminal hydrolase 5 [Ostrinia furnacalis]	4	2	3	2	798	88.7	5.6	5.06	0.292	1.029	177.5	62	60.4	104665	36561.1	35633.8	High	Peak Found	High
High	XP_028165644.1	26S proteasome non-ATPase regulatory subunit 1 [Ostrinia furnacalis]	29	18	33	18	999	110.2	5.52	82.73	0.652	1.027	137.4	81.8	80.8	1.68362e+06	1.00216e+06	989741	High	High	High
High	XP_028161353.1	GPN-loop GTPase 1 [Ostrinia furnacalis]	7	2	3	2	376	41.4	4.96	4.47	0.187	1.025	219	40	41	135400	24714.8	25323	High	Peak Found	High
High	XP_028156663.1	protein farnesyltransferase/geranylgeranyltransferase type-1 subunit alpha [Ostrinia furnacalis]	3	1	1	1	333	39.3	5.88	1.96	0.523	1.024	147.5	75.3	77.2	77544.8	39624	40591.3	Peak Found	Peak Found	High
High	XP_028169556.1	60S ribosomal protein L17 isoform X2 [Ostrinia furnacalis]	23	4	18	4	190	21.8	10.27	38.94	0.926	1.024	91.4	114.1	94.5	3.2108e+06	4.00782e+06	3.31796e+06	High	High	High
High	XP_028159897.1	KH domain-containing, RNA-binding, signal transduction-associated protein 2-like isoform X1 [Ostrinia furnacalis]	24	10	21	10	388	44.3	9.26	38.42	0.747	1.019	110.7	97.9	91.4	2.14174e+06	1.89367e+06	1.76904e+06	High	High	High
High	XP_028160297.1	LOW QUALITY PROTEIN: puff-specific protein Bx42 [Ostrinia furnacalis]	24	9	14	9	555	62.3	9.35	30.61	0.684	1.015	134	76.9	89.1	458576	263043	304697	High	High	High
High	XP_028165151.1	LOW QUALITY PROTEIN: GMP synthase [glutamine-hydrolyzing] [Ostrinia furnacalis]	20	11	20	11	716	79.5	8.06	45.38	0.489	1.011	167.8	68.6	63.7	1.15658e+06	472691	438943	High	High	High
High	XP_028156513.1	ATP-dependent RNA helicase p62 [Ostrinia furnacalis]	61	26	101	22	555	60.7	9.36	298.65	0.535	1.01	139.2	82.9	77.9	1.2637e+07	7.522e+06	7.06808e+06	High	High	High
High	XP_028164063.1	alpha-soluble NSF attachment protein [Ostrinia furnacalis]	32	7	9	7	292	33	6.35	22.55	0.319	1.009	189.8	53.2	57	990551	277756	297306	High	High	High
High	XP_028174228.1	histone H3.3 [Ostrinia furnacalis]	40	4	15	1	136	15.3	11.27	35.82	0.915	1.009	106.3	96.4	97.3	170115	154215	155599	High	High	Peak Found
High	XP_028174148.1	SUMO-activating enzyme subunit 2 [Ostrinia furnacalis]	27	10	13	10	609	66.9	5.45	29.51	0.611	1.004	133.4	84.5	82.1	424673	269108	261257	High	High	High
High	XP_028157235.1	chromobox protein homolog 3-like [Ostrinia furnacalis]	50	6	11	6	179	20.4	5.15	26.54	0.805	1.001	113.9	94	92.1	408686	337491	330617	High	High	High
High	XP_028157111.1	LOW QUALITY PROTEIN: C-terminal-binding protein [Ostrinia furnacalis]	35	11	25	11	445	48	6.83	68.45	0.406	1	162.9	73.3	63.8	3.31666e+06	1.49302e+06	1.29856e+06	High	High	High
High	XP_028175326.1	nuclear receptor coactivator 5 isoform X2 [Ostrinia furnacalis]	5	2	3	2	430	47.4	6.39	7.54	0.192	0.998	209.5	42.3	48.2	135132	27295.4	31098.2	High	Peak Found	High
High	XP_028159190.1	uncharacterized protein LOC114351989 [Ostrinia furnacalis]	1	1	2	1	1304	144.9	4.89	4.73	0.734	0.998	121.5	89.3	89.1	130219	95722.7	95528.1	High	Peak Found	High
High	XP_028168711.1	26S proteasome non-ATPase regulatory subunit 14 [Ostrinia furnacalis]	43	7	13	7	311	34.6	6.29	42.28	0.583	0.997	143.4	76.3	80.2	897204	477399	501740	High	High	High
High	XP_028178786.1	60S ribosomal protein L14 [Ostrinia furnacalis]	37	6	23	6	166	18.8	11.47	59.57	0.658	0.997	124.9	84.5	90.5	4.70103e+06	3.18144e+06	3.40643e+06	High	High	High
High	XP_028172945.1	protein unc-45 homolog B [Ostrinia furnacalis]	4	3	3	3	949	106.1	5.67	6.24	0.481	0.995	153	73.4	73.6	71879.8	34493.9	34593.1	High	Peak Found	Peak Found
High	XP_028171613.1	importin subunit alpha-7 [Ostrinia furnacalis]	5	2	2	2	521	57	5.55	5.9	0.317	0.993	183.3	58.6	58.1	75578.2	24141.4	23973.2	High	Peak Found	Peak Found
High	XP_028172373.1	general transcription factor IIF subunit 1 isoform X1 [Ostrinia furnacalis]	15	5	10	5	513	57.3	8.35	21.08	0.733	0.992	127.4	74.5	98	135275	79147.2	104082	High	High	High
High	XP_028165885.1	nucleoplasmin-like protein isoform X1 [Ostrinia furnacalis]	28	2	15	2	186	20.8	4.83	52.42	1.238	0.99	82.3	116.8	100.9	511657	726497	627183	High	High	High
High	XP_028174957.1	40S ribosomal protein S6 [Ostrinia furnacalis]	21	5	19	5	253	29.1	10.9	48.2	0.639	0.988	126.8	84.1	89.2	2.47952e+06	1.64456e+06	1.74409e+06	High	High	High
High	XP_028166771.1	pre-mRNA-splicing factor SYF1 [Ostrinia furnacalis]	4	3	3	3	848	99.3	5.97	6.86	0.524	0.983	148	75.8	76.2	101209	51863.7	52114.5	High	Peak Found	Peak Found
High	XP_028178058.1	splicing factor U2AF 50 kDa subunit isoform X1 [Ostrinia furnacalis]	38	10	32	10	422	47	8.95	98	0.473	0.981	147	80.2	72.8	3.25557e+06	1.77555e+06	1.6108e+06	High	High	High
High	XP_028166867.1	protein SEC13 homolog [Ostrinia furnacalis]	16	4	6	4	313	34.6	5	13.25	0.42	0.979	152.2	75.1	72.7	309877	152784	148041	High	High	High
High	XP_028158045.1	uncharacterized protein LOC114351160 [Ostrinia furnacalis]	17	9	29	9	876	98.5	10.08	81.74	0.649	0.978	119.6	95.2	85.2	3.43202e+06	2.73156e+06	2.44515e+06	High	High	High
High	gene_1276	90_aa MULTISPECIES: 50S ribosomal protein L27 [Wolbachia]	8	1	2	1	89	9.6	10.64	5.19	1.67	0.978	68.5	117.1	114.4	360222	615435	601694	Peak Found	High	High
High	XP_028175380.1	tetratricopeptide repeat protein 14 homolog isoform X1 [Ostrinia furnacalis]	26	21	42	21	1171	132.4	9.88	99.48	0.545	0.974	141.1	80.9	78	3.23449e+06	1.85443e+06	1.78817e+06	High	High	High
High	XP_028170599.1	prefoldin subunit 5 [Ostrinia furnacalis]	57	5	6	5	160	17.8	7.42	12.91	0.186	0.972	178.7	60.3	61	272090	91813.6	92973.7	High	Peak Found	High
High	gene_340	553_aa MULTISPECIES: chaperonin GroEL [Wolbachia]	19	7	15	7	552	58.9	5.34	34.13	1.392	0.964	77.5	117.8	104.7	383403	582935	518196	High	High	High
High	XP_028156983.1	splicing factor 3B subunit 1 [Ostrinia furnacalis]	12	11	20	11	1335	148.8	6.89	46.85	0.713	0.962	121.2	90.7	88.1	366635	274568	266537	High	High	High
High	XP_028161892.1	translation initiation factor eIF-2B subunit alpha [Ostrinia furnacalis]	7	2	5	2	303	33.6	5.99	11.07	0.886	0.958	106.1	100.1	93.8	110507	104277	97735.9	High	High	High
High	XP_028173374.1	FACT complex subunit Ssrp1 isoform X1 [Ostrinia furnacalis]	6	5	8	4	715	80.5	7.61	10.8	0.978	0.95	71.9	149.4	78.7	2.24706e+06	4.66878e+06	2.46081e+06	High	High	High
High	XP_028173134.1	hrp65 protein-like [Ostrinia furnacalis]	13	8	19	1	760	88.5	9.5	25.53	0.982	0.949	98.5	107.5	94	767719	837506	732352	High	Peak Found	High
High	XP_028162148.1	6-phosphogluconate dehydrogenase, decarboxylating [Ostrinia furnacalis]	28	8	28	8	483	53	7.87	73.63	0.685	0.948	115.5	94.3	90.2	1.14951e+06	938852	897317	High	High	High
High	XP_028164059.1	uncharacterized protein LOC114355423 [Ostrinia furnacalis]	10	4	4	4	544	61.9	7.33	7.07	0.41	0.947	157.8	74.1	68.1	77622.8	36450.7	33492.5	High	Peak Found	Peak Found
High	XP_028175817.1	FACT complex subunit spt16 isoform X1 [Ostrinia furnacalis]	6	6	10	6	1116	126.9	6.32	20.12	0.652	0.947	84.8	135.5	79.7	486190	777240	457449	High	High	High
High	XP_028159502.1	DNA-directed RNA polymerase III subunit RPC4 isoform X1 [Ostrinia furnacalis]	12	3	4	3	371	40.9	7.85	9.87	0.566	0.947	138.7	82.9	78.5	51928.8	31028.2	29375.3	High	High	Peak Found
High	XP_028167179.1	cleavage and polyadenylation specificity factor subunit 5 [Ostrinia furnacalis]	31	4	15	4	227	25.9	8.88	51	0.853	0.938	112.8	104.1	83.1	1.31216e+06	1.21039e+06	966525	High	High	High
High	XP_028170973.1	nucleolar protein 3-like isoform X1 [Ostrinia furnacalis]	21	5	10	5	355	38.7	7.58	29.13	0.596	0.937	144.4	91.1	64.4	815016	514288	363441	High	High	High
High	XP_028156225.1	40S ribosomal protein S12 [Ostrinia furnacalis]	59	7	23	7	139	15	6.18	66.14	0.521	0.934	186.8	59.1	54.1	3.93192e+06	1.24337e+06	1.13949e+06	High	High	High
High	XP_028159544.1	protein tumorous imaginal discs, mitochondrial-like isoform X1 [Ostrinia furnacalis]	4	2	4	2	562	63.1	8.54	9.5	0.87	0.933	107	99.8	93.1	39112.5	36482	34037.8	High	High	High
High	XP_028164407.1	host cell factor 1-like isoform X1 [Ostrinia furnacalis]	7	2	3	2	517	53.2	4.34	5.07	0.402	0.93	163.6	70.7	65.7	77300.4	33389.9	31037.6	High	Peak Found	High
High	XP_028158885.1	exosome complex component RRP41 [Ostrinia furnacalis]	5	1	1	1	248	26.6	7.74	2.5	0.356	0.923	172.2	66.4	61.3	50991.9	19668.8	18162.5	High	Peak Found	Peak Found
High	XP_028161757.1	60S ribosomal protein L37a [Ostrinia furnacalis]	39	3	11	3	90	10	10.58	22.76	0.748	0.92	106.7	113.4	79.9	1.80455e+06	1.91891e+06	1.35131e+06	High	High	High
High	XP_028174580.1	60S acidic ribosomal protein P0 [Ostrinia furnacalis]	51	10	29	10	316	34.1	7.14	82.7	0.69	0.919	120.9	95.3	83.8	2.25752e+06	1.78055e+06	1.56588e+06	High	High	High
High	XP_028170789.1	60S acidic ribosomal protein P2 [Ostrinia furnacalis]	72	6	21	6	111	11.5	4.65	61.34	0.66	0.919	121.4	93	85.6	2.35909e+06	1.80807e+06	1.66273e+06	High	High	High
High	XP_028169103.1	thioredoxin domain-containing protein 5 homolog [Ostrinia furnacalis]	9	3	6	3	414	48.1	5.8	14.3	1.287	0.918	79.8	117	103.2	88134.8	129195	113953	High	High	High
High	XP_028157896.1	translocon-associated protein subunit beta [Ostrinia furnacalis]	8	1	3	1	190	20.9	8.29	6.49	1.046	0.918	94.2	107.3	98.5	47748.7	54434.5	49950.7	High	High	High
High	XP_028176598.1	ATP-binding cassette sub-family B member 6, mitochondrial [Ostrinia furnacalis]	7	4	4	4	843	95.3	7.91	8.78	1.69	0.917	66.2	122	111.8	10090.6	18606	17056.2	Not Found	High	Not Found
High	XP_028165946.1	60S ribosomal protein L34-like [Ostrinia furnacalis]	13	2	5	2	119	13.9	11.34	5.91	0.826	0.916	95.1	110.4	94.5	1.72699e+06	2.00345e+06	1.7157e+06	High	High	High
High	XP_028175623.1	DNA topoisomerase I, mitochondrial [Ostrinia furnacalis]	7	4	5	4	942	109.4	8.94	13.87	0.122	0.913	238.8	32	29.2	108768	14574.8	13303.8	High	High	Not Found
High	XP_028172459.1	heat shock protein Hsp-12.2-like [Ostrinia furnacalis]	20	2	4	2	168	19.6	6.7	10.5	0.954	0.907	101.7	103.6	94.7	228688	233131	213108	High	High	Peak Found
High	XP_028159256.1	calcium homeostasis endoplasmic reticulum protein isoform X1 [Ostrinia furnacalis]	4	2	2	2	817	91.7	9.44	4.62	0.265	0.901	187.2	54.8	58.1	127626	37337.4	39600.2	High	Not Found	Peak Found
High	XP_028177920.1	protein GDAP2 homolog isoform X1 [Ostrinia furnacalis]	8	1	1	1	246	28	6.07	2.78	0.477	0.9	149.4	79.3	71.3	38498.8	20433.1	18380.4	High	Peak Found	Not Found
High	XP_028159806.1	DNA-directed RNA polymerases I, II, and III subunit RPABC5 [Ostrinia furnacalis]	49	2	3	2	67	7.6	7.77	4.44	0.443	0.897	154.9	76.5	68.6	114449	56529.7	50731.2	High	Peak Found	High
High	XP_028161566.1	mitochondrial dicarboxylate carrier [Ostrinia furnacalis]	13	3	4	3	293	32.3	9.96	7.23	1.201	0.896	84.5	115.2	100.3	127948	174345	151758	High	Peak Found	High
High	XP_028163668.1	LOW QUALITY PROTEIN: integrator complex subunit 1 [Ostrinia furnacalis]	8	7	9	7	1786	196	8.63	17.41	0.291	0.895	201.7	52.3	46	271299	70338.4	61868	High	Not Found	High
High	XP_028162790.1	40S ribosomal protein S18 [Ostrinia furnacalis]	52	9	17	9	152	17.7	10.39	30.4	0.639	0.894	128.8	87.7	83.6	2.17873e+06	1.48332e+06	1.41433e+06	High	High	High
High	XP_028160853.1	cyclin-dependent kinase 11B [Ostrinia furnacalis]	4	2	2	2	926	107.9	7.56	2.84	0.778	0.89	113.2	98.8	88	16277.7	14216.4	12656.6	High	Peak Found	Peak Found
High	gene_326	303_aa hypothetical protein [Wolbachia endosymbiont of Bemisia tabaci]	7	2	2	2	302	33.8	8.12	4.07	1.196	0.89	85.1	113.9	101	48038.7	64253	57004.9	Peak Found	High	Peak Found
High	XP_028163157.1	histone H2A.V [Ostrinia furnacalis]	31	4	14	2	129	13.4	10.55	34.29	0.704	0.889	141.3	75.7	83	5.74521e+06	3.07826e+06	3.37289e+06	High	High	High
High	XP_028168337.1	cellular tumor antigen p53-like [Ostrinia furnacalis]	7	2	2	2	386	42.6	6.47	4.32	0.441	0.888	154.8	76.9	68.3	22745.7	11303.6	10039.7	High	Not Found	Peak Found
High	XP_028173062.1	cullin-1 isoform X3 [Ostrinia furnacalis]	2	2	2	2	788	90.9	8.28	2.34	0.364	0.888	157.5	78.3	64.2	107861	53576.9	43958.6	High	Peak Found	High
High	XP_028177778.1	sortilin-related receptor-like [Ostrinia furnacalis]	1	4	8	4	2321	259.1	6.18	21.99	0.567	0.887	135.4	89.3	75.3	813422	536553	452734	High	High	High
High	XP_028162956.1	26S proteasome non-ATPase regulatory subunit 2 isoform X2 [Ostrinia furnacalis]	33	18	37	18	940	102.3	5.62	80.87	0.638	0.887	118.2	101.2	80.5	1.3004e+06	1.11335e+06	885938	High	High	High
High	XP_028160802.1	flavin reductase (NADPH) [Ostrinia furnacalis]	39	6	14	6	205	22.5	5.34	31.76	0.57	0.885	137.7	84.1	78.2	676937	413157	384496	High	High	High
High	XP_028174700.1	tubulin beta chain-like isoform X2 [Ostrinia furnacalis]	42	13	56	5	457	51.3	4.87	144.56	1.187	0.885	86.4	113.3	100.3	192042	251856	223037	High	High	High
High	XP_028162773.1	V-type proton ATPase subunit d [Ostrinia furnacalis]	22	5	7	5	348	39.6	5	16.61	0.221	0.883	200.1	57.2	42.7	503893	144030	107572	High	High	High
High	XP_028174162.1	integrin-linked protein kinase homolog pat-4 [Ostrinia furnacalis]	7	3	5	3	452	50.7	7.65	8.67	0.615	0.883	129.4	93	77.6	122906	88348.8	73763.1	High	High	Peak Found
High	XP_028162105.1	40S ribosomal protein S16 [Ostrinia furnacalis]	54	9	29	9	151	17	10.11	60.59	1.104	0.883	89.2	118.7	92.1	5.25445e+06	6.98781e+06	5.42464e+06	High	High	High
High	XP_028166602.1	mitochondrial-processing peptidase subunit beta [Ostrinia furnacalis]	49	14	32	14	467	51.5	6.6	99.16	1.103	0.88	88.6	121.5	89.9	2.30261e+06	3.15633e+06	2.33403e+06	High	High	High
High	gene_1275	101_aa MULTISPECIES: 50S ribosomal protein L21 [Wolbachia]	10	1	2	1	100	11.6	9.91	4.34	1.741	0.878	63.5	125.9	110.6	22770.1	45145.2	39651.8	High	High	Peak Found
High	XP_028164484.1	protein mago nashi [Ostrinia furnacalis]	8	1	2	1	146	17.3	6.52	4.83	0.569	0.877	135.3	87.8	76.9	65014.2	42183.6	36978.8	High	Peak Found	High
High	XP_028167493.1	pre-mRNA cleavage complex 2 protein Pcf11 isoform X1 [Ostrinia furnacalis]	1	1	2	1	1602	178.8	5.86	3.72	0.775	0.874	112.7	99.9	87.3	27758.3	24611.5	21502.8	High	Peak Found	High
High	XP_028168465.1	40S ribosomal protein S26 [Ostrinia furnacalis]	40	4	13	4	115	13.2	11.3	28.64	0.927	0.872	99	113.6	87.4	1.68922e+06	1.93733e+06	1.48991e+06	High	High	High
High	XP_028168357.1	60S ribosomal protein L24 [Ostrinia furnacalis]	20	3	12	3	155	17.5	10.89	32.96	0.793	0.87	105.4	114.1	80.5	3.0213e+06	3.26986e+06	2.30723e+06	High	High	High
High	XP_028172815.1	probable 26S proteasome non-ATPase regulatory subunit 3 [Ostrinia furnacalis]	40	16	35	16	495	56.2	8.24	96.07	0.471	0.869	150.8	75.2	74	2.13909e+06	1.06586e+06	1.04915e+06	High	High	High
High	XP_028165561.1	DNA-directed RNA polymerase I subunit RPA2 [Ostrinia furnacalis]	3	2	3	2	1128	126.4	8.48	5.83	0.572	0.868	134.5	88.6	76.9	32616.3	21466.8	18642.4	High	High	Peak Found
High	XP_028174749.1	tubulin alpha chain [Ostrinia furnacalis]	55	18	88	18	450	49.9	5.14	261.84	1.143	0.866	87.6	114.7	97.7	1.16631e+07	1.52777e+07	1.30184e+07	High	High	High
High	XP_028174792.1	60S ribosomal protein L10a [Ostrinia furnacalis]	30	5	12	5	217	24.6	9.72	32.45	0.772	0.864	117.4	97.2	85.3	783744	649096	569610	High	High	High
High	XP_028165621.1	60S ribosomal protein L9 [Ostrinia furnacalis]	34	6	19	6	190	21.4	9.94	55.76	0.882	0.864	107.4	106.4	86.3	3.60875e+06	3.57515e+06	2.89935e+06	High	High	High
High	gene_306	638_aa molecular chaperone DnaK [Wolbachia pipientis]	9	5	10	2	637	69.1	5.36	30.55	0.33	0.863	175.3	66.9	57.8	59242.4	22626.6	19526.3	High	High	High
High	XP_028172577.1	TPPP family protein CG45057 [Ostrinia furnacalis]	5	1	2	1	207	22.5	9.03	4.41	1.938	0.858	57.7	130.4	111.9	31168.2	70357.7	60401.1	Peak Found	High	High
High	XP_028173904.1	DNA-directed RNA polymerase II subunit RPB9 [Ostrinia furnacalis]	10	1	1	1	126	14.8	7.3	2.29	0.323	0.856	176.5	66.6	57	47127.9	17779.6	15211.1	High	Peak Found	Peak Found
High	XP_028162357.1	guanine nucleotide-binding protein-like 3 homolog [Ostrinia furnacalis]	4	2	4	2	577	64.6	9.64	7.2	0.7	0.854	118.7	97.1	84.2	52749.6	43163.7	37420.6	High	High	High
High	XP_028157086.1	protein BCCIP homolog [Ostrinia furnacalis]	26	4	12	4	289	32.3	4.45	31.06	0.658	0.851	120.6	99.3	80.1	447142	367946	296899	High	High	High
High	XP_028177626.1	DNA polymerase delta catalytic subunit [Ostrinia furnacalis]	2	2	2	2	1082	123.2	8.03	4.94	0.414	0.848	157.9	76.9	65.2	66432.3	32370.8	27440.9	High	Not Found	Peak Found
High	XP_028161619.1	ubiquitin conjugation factor E4 B isoform X1 [Ostrinia furnacalis]	12	8	11	8	1266	142.6	6.33	25.9	0.503	0.848	141.3	88.8	69.9	229823	144489	113712	High	High	High
High	XP_028164920.1	tumor susceptibility gene 101 protein [Ostrinia furnacalis]	8	3	5	3	400	45.3	7.01	11.11	0.337	0.847	175.2	63.5	61.3	387920	140564	135849	High	High	High
High	XP_028159811.1	uncharacterized protein LOC114352414 isoform X1 [Ostrinia furnacalis]	15	3	6	3	247	27.8	5.24	15.01	0.701	0.847	119.6	97.6	82.8	104013	84854.6	72002.1	High	High	High
High	XP_028179353.1	DNA topoisomerase 2 isoform X1 [Ostrinia furnacalis]	2	3	4	3	1564	177.4	8.68	9.57	1.256	0.847	80.2	119	100.8	36518.3	54172.3	45874.5	High	High	High
High	XP_028178881.1	ATP-dependent RNA helicase dbp2-like isoform X1 [Ostrinia furnacalis]	52	33	122	27	828	93	9.42	327.09	0.767	0.846	110.8	102.8	86.4	1.42256e+07	1.31884e+07	1.10918e+07	High	High	High
High	XP_028166413.1	cytochrome c oxidase subunit 5A, mitochondrial [Ostrinia furnacalis]	10	1	3	1	152	17.1	5.43	7.49	1.113	0.844	87.4	115.3	97.3	21798.5	28752.8	24261.1	High	High	High
High	XP_028167522.1	60S ribosomal protein L35a [Ostrinia furnacalis]	31	5	16	5	159	17.4	11.34	24.55	0.635	0.844	138.9	79.4	81.7	1.58067e+06	904256	929519	High	High	High
High	XP_028166647.1	uncharacterized protein LOC114357299 [Ostrinia furnacalis]	2	1	4	1	451	51	8.59	5.46	1.015	0.842	93.1	112.3	94.6	172336	207845	174965	High	High	Peak Found
High	XP_028156399.1	dynein light chain Tctex-type [Ostrinia furnacalis]	50	3	5	3	116	12.9	5.41	14.19	0.576	0.842	136.9	91.7	71.3	239816	160674	124960	High	High	High
High	XP_028159646.1	60S ribosomal protein L27 [Ostrinia furnacalis]	39	5	21	5	134	15.9	10.65	41.02	0.805	0.842	107.9	99.5	92.6	2.57852e+06	2.37661e+06	2.21086e+06	High	High	High
High	XP_028160279.1	60S ribosomal protein L30 [Ostrinia furnacalis]	47	3	10	3	113	12.4	9.63	29.62	0.821	0.84	115	107.9	77.1	1.43439e+06	1.3457e+06	961231	High	High	High
High	XP_028178087.1	60S ribosomal protein L10 [Ostrinia furnacalis]	30	6	20	6	219	25.5	9.92	50.5	0.729	0.835	117.2	99.2	83.6	4.40349e+06	3.72678e+06	3.1427e+06	High	High	High
High	XP_028174701.1	tubulin beta-1 chain-like isoform X1 [Ostrinia furnacalis]	68	19	102	1	448	50.4	4.97	321.85	2.014	0.835	55.3	133.4	111.4	42486.1	102462	85556.5	High	High	High
High	XP_028163469.1	ribosome maturation protein SBDS [Ostrinia furnacalis]	11	1	1	1	251	28.7	8.88	3.37	1.375	0.834	74.5	122.9	102.5	43810.7	72250.7	60251.2	Peak Found	High	Peak Found
High	XP_028177338.1	RING-box protein 1A [Ostrinia furnacalis]	26	2	4	2	113	13	5.73	13.08	0.468	0.831	146	89.5	64.4	325685	199658	143713	High	High	High
High	XP_028177748.1	protein lin-37 homolog isoform X1 [Ostrinia furnacalis]	4	1	1	1	231	26.8	5.5	1.64	0.606	0.83	128.4	93.8	77.8	17772.8	12980.9	10769.7	High	Not Found	Not Found
High	XP_028158567.1	60S ribosomal protein L37 [Ostrinia furnacalis]	18	2	4	2	92	10.6	11.78	7.19	1.087	0.83	76.5	143.2	80.3	138783	259879	145594	High	High	High
High	XP_028168237.1	congested-like trachea protein [Ostrinia furnacalis]	12	2	7	2	298	32.1	9.23	16.53	1.103	0.829	84.3	125.6	90.1	140596	209587	150337	High	High	High
High	XP_028160774.1	DNA replication licensing factor Mcm6-like [Ostrinia furnacalis]	14	4	5	4	372	41.6	5.08	11.27	0.351	0.828	169.1	71.6	59.3	36320.4	15391.1	12737	High	High	Peak Found
High	XP_028161196.1	DNA replication licensing factor Mcm3 [Ostrinia furnacalis]	27	16	32	16	800	90	6.64	73.09	0.793	0.825	106.4	106.4	87.2	1.25096e+06	1.25022e+06	1.0244e+06	High	High	High
High	XP_028177991.1	arf-GAP with dual PH domain-containing protein 1-like isoform X1 [Ostrinia furnacalis]	3	1	1	1	415	48.3	8.81	2.58	0.167	0.824	219	44.4	36.6	44461.4	9019.93	7429.99	High	Not Found	Not Found
High	XP_028177630.1	endoplasmic reticulum resident protein 44 isoform X2 [Ostrinia furnacalis]	26	10	26	10	508	58.6	6.35	63.17	1.209	0.823	83	125	92	964793	1.45192e+06	1.0686e+06	High	High	High
High	XP_028159873.1	RNA-binding protein squid isoform X1 [Ostrinia furnacalis]	32	9	46	9	323	34.3	7.97	114.27	0.919	0.822	101.1	106.9	92	4.70915e+06	4.97944e+06	4.28393e+06	High	High	High
High	XP_028167605.1	nudC domain-containing protein 1 [Ostrinia furnacalis]	10	4	6	4	574	65.5	5.97	13.12	0.962	0.82	115.2	96.6	88.2	82946.4	69536.5	63505.3	High	High	High
High	XP_028169707.1	60S ribosomal protein L36 [Ostrinia furnacalis]	15	2	9	2	119	13.7	11.5	11.66	0.532	0.82	137.7	89.4	72.9	663922	431256	351339	High	High	High
High	XP_028158999.1	actin-like protein 6A, partial [Ostrinia furnacalis]	12	2	2	2	178	19.9	9.36	4.5	0.359	0.819	166.9	73.2	59.9	42160.1	18478.4	15129.7	High	Not Found	Not Found
High	XP_028169032.1	clathrin heavy chain isoform X1 [Ostrinia furnacalis]	23	28	56	28	1682	191.4	5.68	143.33	0.562	0.818	133.3	89.5	77.2	1.92639e+06	1.29434e+06	1.11555e+06	High	High	High
High	gene_202	105_aa MULTISPECIES: 50S ribosomal protein L28 [Wolbachia]	20	2	6	2	104	12	10.64	11.14	1.232	0.818	77.8	119.7	102.5	80009.5	123140	105404	High	High	High
High	XP_028159441.1	transformer-2 protein homolog beta isoform X4 [Ostrinia furnacalis]	25	6	16	6	281	33	11.11	33.14	0.648	0.814	121.2	102	76.8	1.39821e+06	1.17697e+06	886490	High	High	High
High	XP_028168358.1	NEDD8-activating enzyme E1 catalytic subunit [Ostrinia furnacalis]	4	1	1	1	450	50.2	6.46	2.58	0.338	0.814	171.2	71	57.8	30057.7	12465.3	10144.8	High	Not Found	Not Found
High	XP_028175401.1	heterogeneous nuclear ribonucleoprotein K isoform X1 [Ostrinia furnacalis]	32	7	14	7	385	39.7	9.64	34.33	0.624	0.814	116.3	102.3	81.4	488269	429587	341863	High	High	High
High	XP_028158917.1	probable ATP-dependent RNA helicase DDX23 [Ostrinia furnacalis]	12	7	8	7	826	96.2	9.66	18.35	0.589	0.812	113.4	93.5	93.1	515195	424829	423096	High	High	High
High	XP_028178379.1	peptidyl-prolyl cis-trans isomerase-like 1 [Ostrinia furnacalis]	14	2	3	2	171	19.1	7.46	5.7	0.583	0.809	126.7	95.7	77.6	94480.6	71388.9	57868.7	High	High	Peak Found
High	XP_028174776.1	60S acidic ribosomal protein P1 [Ostrinia furnacalis]	91	6	14	6	112	11.4	4.21	45.73	0.653	0.806	122.7	98.1	79.2	2.27773e+06	1.82077e+06	1.47008e+06	High	High	High
High	XP_028176259.1	probable H/ACA ribonucleoprotein complex subunit 1 [Ostrinia furnacalis]	20	2	3	2	225	22.2	11.43	8.39	1.265	0.806	78.2	122.8	99	146762	230296	185612	High	High	Peak Found
High	XP_028156378.1	phosphate carrier protein, mitochondrial-like [Ostrinia furnacalis]	26	7	13	7	357	39	8.79	32.85	1.436	0.805	68.8	135.7	95.5	371960	733440	516353	High	High	High
High	XP_028156097.1	casein kinase II subunit alpha isoform X1 [Ostrinia furnacalis]	29	9	21	9	381	45.1	8.37	53.96	0.702	0.803	97.9	102.3	99.7	3.36966e+06	3.52209e+06	3.43222e+06	High	High	High
High	gene_694	391_aa MULTISPECIES: elongation factor Tu [Wolbachia]	36	9	18	8	390	42.6	6.09	48.94	0.92	0.802	75.5	159.2	65.3	383425	808687	331711	High	High	High
High	XP_028156426.1	phosphatidylinositide phosphatase SAC1 [Ostrinia furnacalis]	3	1	2	1	596	67.2	8.78	5.78	1.665	0.802	63.3	131.3	105.4	21363.7	44336.3	35572.9	High	High	Peak Found
High	gene_916	173_aa translation initiation factor IF-3 [Wolbachia endosymbiont of Bemisia tabaci]	35	3	3	3	172	19.6	9.39	9	1.823	0.802	58.4	133.2	108.4	123977	282565	229935	Peak Found	High	High
High	XP_028155928.1	interferon regulatory factor 2-binding protein 1 [Ostrinia furnacalis]	14	3	6	3	431	45.7	8.54	9.96	0.483	0.802	139.7	93	67.3	287137	191041	138380	High	High	Peak Found
High	XP_028174704.1	tubulin beta-1 chain [Ostrinia furnacalis]	68	20	102	2	447	50.2	4.86	323.94	1.133	0.801	86.8	121.8	91.4	1.24061e+07	1.74072e+07	1.30563e+07	High	High	High
High	XP_028177983.1	splicing factor 3B subunit 3 isoform X1 [Ostrinia furnacalis]	4	3	7	3	1216	134.5	5.82	14.35	0.722	0.801	114.1	104.8	81.1	64430.6	59187.4	45802.8	High	High	High
High	XP_028165587.1	cleavage and polyadenylation specificity factor subunit CG7185 isoform X1 [Ostrinia furnacalis]	18	7	25	7	731	80.1	9.2	83.7	0.747	0.799	108.7	109	82.3	2.73134e+06	2.73983e+06	2.06749e+06	High	High	High
High	XP_028167555.1	RNA-binding protein spenito [Ostrinia furnacalis]	17	12	24	12	750	85.3	9.5	56.2	0.744	0.793	107.7	113.4	78.9	1.25822e+06	1.32426e+06	921921	High	High	High
High	XP_028167491.1	putative oxidoreductase GLYR1 homolog [Ostrinia furnacalis]	17	7	19	7	565	62.1	7.46	42.44	0.924	0.793	93.1	118.3	88.6	509975	648179	485778	High	High	High
High	XP_028173552.1	serine--tRNA ligase, mitochondrial [Ostrinia furnacalis]	2	1	3	1	420	48.7	8.19	6.71	1.021	0.791	90.6	116.9	92.5	48468.4	62534.4	49472.3	High	High	High
High	XP_028166703.1	60S ribosomal protein L38 [Ostrinia furnacalis]	31	3	17	3	70	8.2	10.15	34.5	1.213	0.791	73.2	128.1	98.6	895506	1.56693e+06	1.20619e+06	High	High	High
High	XP_028167812.1	N-alpha-acetyltransferase 10 [Ostrinia furnacalis]	13	2	4	2	179	20.5	6.86	7.04	0.179	0.788	189.7	71.5	38.9	173828	65495.5	35638.9	High	High	High
High	XP_028173934.1	protein LSM12 homolog [Ostrinia furnacalis]	9	1	2	1	186	21	7.37	6.32	0.671	0.787	118.8	101.4	79.8	38776.4	33097.2	26033.9	High	High	Peak Found
High	XP_028172696.1	proteasome subunit beta type-1 [Ostrinia furnacalis]	42	6	14	6	232	25.7	6.34	40.07	0.297	0.785	188.7	60.3	51	771350	246559	208256	High	High	High
High	XP_028157840.1	ATP synthase subunit alpha, mitochondrial-like [Ostrinia furnacalis]	12	6	16	6	734	79.4	6.44	45.4	1.035	0.784	86.5	120	93.6	650032	901650	703365	High	High	High
High	XP_028159986.1	succinate dehydrogenase [ubiquinone] flavoprotein subunit, mitochondrial [Ostrinia furnacalis]	17	6	13	6	544	58.7	7.3	36.02	1.222	0.783	80.8	124.3	94.9	347775	534758	408285	High	High	High
High	XP_028172234.1	uncharacterized protein LOC114361139 isoform X1 [Ostrinia furnacalis]	2	1	1	1	1185	133.2	8.1	2.15	0.21	0.777	202.5	54.9	42.6	43459.2	11772.1	9147.63	High	Not Found	Not Found
High	XP_028178995.1	40S ribosomal protein S2 [Ostrinia furnacalis]	39	9	37	9	261	28.1	10.45	85.84	0.721	0.775	294.9	3.1	2	5.26423e+08	5.54145e+06	3.60728e+06	High	High	High
High	XP_028162000.1	40S ribosomal protein S15Aa [Ostrinia furnacalis]	58	7	31	7	129	14.7	9.99	77.61	0.885	0.775	95	119.5	85.6	5.34399e+06	6.72338e+06	4.81492e+06	High	High	High
High	XP_028157142.1	NAD-dependent protein deacylase-like [Ostrinia furnacalis]	17	4	12	4	291	31.6	8.06	34.68	0.513	0.774	138.1	92	69.9	1.35615e+06	903879	687007	High	High	High
High	XP_028161133.1	importin-7 isoform X1 [Ostrinia furnacalis]	5	3	6	3	1049	120.7	4.97	13.41	0.658	0.774	123.4	98	78.5	87551.4	69536.1	55712.4	High	High	High
High	gene_304	67_aa ribosomal protein L33 [Wolbachia endosymbiont of Culex quinquefasciatus JHB]	35	3	7	3	66	7.7	10.26	14.59	2.127	0.773	61.6	141.8	96.6	914597	2.10434e+06	1.43365e+06	High	High	High
High	XP_028158415.1	glucose-induced degradation protein 8-B homolog [Ostrinia furnacalis]	10	2	2	2	233	26.2	5.05	4.65	0.216	0.773	194.6	56.5	48.9	155482	45167	39077.2	High	Peak Found	Peak Found
High	XP_028164199.1	methionine-R-sulfoxide reductase B1 isoform X2 [Ostrinia furnacalis]	8	1	1	1	166	19	8.87	2.18	0.746	0.773	110.7	106.8	82.5	44628.8	43054.9	33281.4	Peak Found	High	Peak Found
High	XP_028167739.1	ADP,ATP carrier protein [Ostrinia furnacalis]	63	18	88	18	300	32.8	9.82	211.38	0.918	0.773	91.8	121.8	86.4	4.53396e+07	6.0125e+07	4.26707e+07	High	High	High
High	XP_028167436.1	eukaryotic translation initiation factor 2 subunit 2 [Ostrinia furnacalis]	41	9	26	9	305	34.7	5.9	61.73	0.537	0.772	136.9	91.7	71.4	3.73549e+06	2.50191e+06	1.9497e+06	High	High	High
High	XP_028176701.1	glutamate dehydrogenase, mitochondrial isoform X1 [Ostrinia furnacalis]	12	4	9	4	554	61.3	8.02	21.53	0.963	0.771	97	114.7	88.4	72569.4	85796.7	66112.6	High	High	High
High	XP_028176836.1	RNA-binding protein 39 [Ostrinia furnacalis]	20	8	14	8	511	58.2	9.47	32.54	0.546	0.77	135.6	93.3	71.1	1.15668e+06	796020	606822	High	High	High
High	XP_028166584.1	uncharacterized protein LOC114357260 [Ostrinia furnacalis]	20	5	11	5	397	43.2	7.58	26.25	1.202	0.77	70.2	137.6	92.2	300319	588523	394188	High	High	High
High	XP_028160543.1	proteasome subunit alpha type-6-like [Ostrinia furnacalis]	33	7	15	7	246	27	6.99	30.68	0.374	0.769	161.9	78.5	59.6	885110	428803	325746	High	High	High
High	GFP-Trap	GFP-Trap	87	11	2170	11	122	13.7	8.48	6679.7	1.205	0.766	96.7	100.1	103.2	1.74562e+10	1.80696e+10	1.86165e+10	High	High	High
High	XP_028162166.1	GTP-binding nuclear protein Ran [Ostrinia furnacalis]	26	5	8	5	213	24.4	7.42	18.3	0.71	0.766	118.1	102.5	79.4	444212	385498	298663	High	High	High
High	XP_028164301.1	uncharacterized protein LOC114355567 isoform X1 [Ostrinia furnacalis]	13	3	7	3	449	48.6	6.02	18.88	1.353	0.766	72.6	128.6	98.8	218832	387849	297863	High	High	High
High	XP_028165988.1	coatomer subunit beta, partial [Ostrinia furnacalis]	24	12	27	10	844	92.1	6.02	78.98	0.876	0.765	93.6	123.7	82.6	688396	909819	607727	High	High	High
High	XP_028174473.1	importin subunit alpha-1-like [Ostrinia furnacalis]	39	7	17	7	285	31	4.88	51.86	0.561	0.765	131.1	99.1	69.8	546657	413023	291049	High	High	High
High	XP_028161028.1	galectin-4-like isoform X2 [Ostrinia furnacalis]	21	5	8	5	384	41.2	4.28	19.54	0.662	0.764	115.7	92.8	91.5	189236	151885	149665	High	High	High
High	XP_028165560.1	nucleolar protein 56 [Ostrinia furnacalis]	43	11	24	11	457	50.8	8.9	64.25	0.629	0.764	125.1	108	66.9	1.04821e+06	905661	560797	High	High	High
High	XP_028162724.1	trifunctional enzyme subunit alpha, mitochondrial [Ostrinia furnacalis]	14	7	9	7	763	82.1	9.32	21.52	1.221	0.759	75.3	129.8	94.9	154147	265581	194271	High	High	High
High	XP_028161199.1	ribosome biogenesis protein NSA2 homolog [Ostrinia furnacalis]	3	1	3	1	259	30	10.3	7.13	0.665	0.759	118	103.5	78.5	912307	800014	607111	High	High	High
High	gene_1300	275_aa MULTISPECIES: 50S ribosomal protein L2 [Wolbachia]	10	2	5	2	274	29.7	10.48	8.24	1.323	0.758	72.2	132.2	95.7	79372.1	145314	105195	High	High	High
High	XP_028177362.1	dolichyl-phosphate beta-glucosyltransferase [Ostrinia furnacalis]	3	1	2	1	335	38.1	7.33	1.77	1.533	0.755	65.7	133.5	100.8	23870.1	48473.4	36592	High	Peak Found	High
High	XP_028158148.1	probable small nuclear ribonucleoprotein Sm D2 [Ostrinia furnacalis]	32	4	6	4	119	13.3	9.83	9.7	0.524	0.751	114.4	116.9	68.7	336693	343973	202281	High	High	High
High	XP_028167906.1	retinoblastoma-binding protein 5 homolog isoform X2 [Ostrinia furnacalis]	2	1	1	1	474	52.6	5.07	1.87	0.593	0.75	125.9	99.5	74.7	21862.5	17279.9	12968.1	High	Not Found	Peak Found
High	XP_028162154.1	nuclear hormone receptor FTZ-F1 [Ostrinia furnacalis]	11	4	4	4	576	63.9	6.65	10.09	0.228	0.748	200.9	56.1	43	64379.6	17961	13791.7	High	Peak Found	Peak Found
High	XP_028168459.1	serine/threonine-protein phosphatase alpha-2 isoform [Ostrinia furnacalis]	40	8	11	5	328	37.5	6.19	25.82	0.484	0.747	138.1	101.1	60.8	459238	336212	202035	High	High	High
High	XP_028163968.1	non-specific lipid-transfer protein-like [Ostrinia furnacalis]	19	5	15	5	413	44.1	8.06	41.49	0.747	0.747	85.7	148.1	66.2	276213	477447	213345	High	High	High
High	XP_028166343.1	H/ACA ribonucleoprotein complex subunit 2-like protein [Ostrinia furnacalis]	47	5	16	5	156	17.6	8.48	37.94	0.822	0.744	99.3	119.1	81.6	544877	653465	447939	High	High	High
High	XP_028161355.1	40S ribosomal protein S4 [Ostrinia furnacalis]	54	16	70	16	263	29.6	10.3	163.36	1.017	0.744	92.2	117.4	90.5	7.94843e+06	1.0122e+07	7.80116e+06	High	High	High
High	XP_028168504.1	histone RNA hairpin-binding protein [Ostrinia furnacalis]	21	2	4	2	145	17.2	8.78	10.7	1.551	0.743	64.7	135.1	100.3	37252.5	77808.3	57777.7	High	High	High
High	XP_028162243.1	endoplasmic reticulum chaperone BiP isoform X2 [Ostrinia furnacalis]	31	24	98	20	962	105.5	5.67	265.23	0.606	0.741	120	103.1	76.9	7.44406e+06	6.39578e+06	4.76982e+06	High	High	High
High	XP_028173936.1	U1 small nuclear ribonucleoprotein C [Ostrinia furnacalis]	11	1	3	1	163	17.5	9.42	7.81	0.615	0.741	122.7	101.9	75.4	66714.8	55393.6	41027.2	High	High	High
High	XP_028169824.1	protein disulfide-isomerase A3 isoform X1 [Ostrinia furnacalis]	14	5	9	5	490	54.8	5.59	18.47	1.004	0.741	90.6	120.9	88.5	337375	450080	329253	High	High	High
High	XP_028162847.1	signal transducer and activator of transcription 5B isoform X1 [Ostrinia furnacalis]	7	3	3	3	612	69.6	6.16	7.04	0.323	0.74	161.8	86.6	51.6	44048.4	23571.2	14032	High	Not Found	Not Found
High	XP_028159381.1	homeobox protein extradenticle isoform X3 [Ostrinia furnacalis]	19	5	6	5	390	43.1	7.27	16.41	0.085	0.74	254.3	26.4	19.3	120820	12550.4	9189.95	High	High	Not Found
High	XP_028170646.1	probable ATP-dependent RNA helicase pitchoune [Ostrinia furnacalis]	2	1	1	1	610	68.9	9.35	3.34	0.612	0.74	123	101.8	75.3	91062.9	75343.3	55733.4	High	Peak Found	Peak Found
High	XP_028158191.1	eukaryotic translation initiation factor 3 subunit H [Ostrinia furnacalis]	50	7	17	7	182	20.9	6.05	38.34	0.436	0.739	147.8	85.7	66.5	1.56785e+06	908900	705024	High	High	High
High	XP_028168846.1	ADP-ribose glycohydrolase MACROD2-like [Ostrinia furnacalis]	2	1	1	1	497	54.1	8.15	2.42	0.428	0.739	149.4	86.6	64	56459.4	32724.4	24172.5	High	Peak Found	Peak Found
High	XP_028165903.1	60S ribosomal protein L19 [Ostrinia furnacalis]	22	4	16	4	200	23.6	11.22	49.66	0.801	0.738	97.9	113.5	88.6	1.79531e+06	2.08088e+06	1.62329e+06	High	High	High
High	XP_028176371.1	ras-related GTP-binding protein C [Ostrinia furnacalis]	9	3	4	3	388	43.8	4.79	8.07	0.47	0.737	142.3	90.8	66.9	65634.8	41876.4	30843.3	High	High	Peak Found
High	XP_028177198.1	multiple coagulation factor deficiency protein 2 homolog isoform X1 [Ostrinia furnacalis]	11	2	3	2	223	25.9	5.92	2.36	1.072	0.736	84.3	125.3	90.4	44545.6	66199.4	47800	Peak Found	High	High
High	XP_028172035.1	2-acylglycerol O-acyltransferase 1-like [Ostrinia furnacalis]	9	2	3	2	357	40.5	8.95	7.15	1.51	0.735	65.7	135	99.3	20180.3	41465.1	30478.9	Peak Found	High	High
High	XP_028176527.1	DNA-directed RNA polymerases I and III subunit RPAC1 [Ostrinia furnacalis]	15	5	5	5	331	37.5	7.14	6.3	0.505	0.733	129.6	100.5	69.9	100879	78194	54402.5	High	Peak Found	Peak Found
High	XP_028169498.1	T-complex protein 11-like protein 1 [Ostrinia furnacalis]	7	2	4	2	495	55.8	5.5	12.33	0.59	0.73	125.1	101.1	73.8	87212.6	70482.6	51486.9	High	High	High
High	XP_028172103.1	RNA-binding protein Rsf1 [Ostrinia furnacalis]	7	1	2	1	157	16.4	10.05	3.93	0.891	0.73	96.4	117.7	85.9	61885.4	75564.9	55132.7	High	High	Peak Found
High	XP_028170619.1	heterogeneous nuclear ribonucleoprotein A1, A2/B1 homolog [Ostrinia furnacalis]	11	3	10	3	335	35.9	8.68	21.5	0.915	0.729	96.6	116.7	86.7	330453	399420	296882	High	High	High
High	XP_028159961.1	probable malate dehydrogenase, mitochondrial [Ostrinia furnacalis]	32	6	13	6	344	35.7	9.39	42.13	0.997	0.728	97.3	117.7	84.9	398676	482284	347896	High	High	High
High	XP_028158860.1	lamin-C isoform X1 [Ostrinia furnacalis]	24	13	22	13	614	69.9	6.89	51.99	0.624	0.727	131.4	91.1	77.5	1.02264e+06	709165	602737	High	High	High
High	XP_028177645.1	uncharacterized protein LOC114365313 [Ostrinia furnacalis]	2	2	2	2	1587	177.3	5.31	0	0.273	0.726	180.9	67.1	52.1	77276.2	28668	22242.3	High	High	Peak Found
High	XP_028162745.1	5'-AMP-activated protein kinase subunit gamma-2-like [Ostrinia furnacalis]	27	13	24	13	683	77.7	8.02	58.15	0.838	0.723	104.1	109.9	86	607179	641527	501786	High	High	High
High	XP_028167441.1	regulator of nonsense transcripts 1 [Ostrinia furnacalis]	6	5	10	5	1030	114.9	7.17	20.55	0.841	0.721	101.8	115.6	82.6	122583	139174	99433.4	High	High	High
High	gene_1303	207_aa 30S ribosomal protein S3 [Wolbachia pipientis]	14	2	2	2	206	23	9.8	1.69	0.798	0.718	103.1	114.6	82.3	33029.8	36702	26342.5	High	Peak Found	High
High	XP_028164681.1	26S proteasome non-ATPase regulatory subunit 7 [Ostrinia furnacalis]	30	7	15	7	338	38.3	6.35	35.32	0.671	0.717	111.3	104.1	84.6	570579	533832	433781	High	High	High
High	XP_028177872.1	superoxide dismutase [Cu-Zn] [Ostrinia furnacalis]	25	2	4	2	154	15.5	6.51	10.76	0.898	0.715	95.1	119.5	85.4	83667.2	105096	75151	High	High	High
High	XP_028170042.1	glutathione S-transferase 1-1-like [Ostrinia furnacalis]	5	1	1	1	184	20.5	4.75	2.16	0.69	0.713	112.9	109.2	77.9	61471.4	59492.6	42411	Peak Found	Peak Found	High
High	XP_028157412.1	nipped-B-like protein B isoform X1 [Ostrinia furnacalis]	1	1	1	1	1987	224.3	6.42	2.29	0.647	0.712	117.4	106.7	75.9	14013.4	12734.2	9063.08	High	Not Found	Peak Found
High	XP_028174569.1	p21-activated protein kinase-interacting protein 1-like [Ostrinia furnacalis]	3	1	2	1	385	42.6	8.5	2.02	0.642	0.712	118	106.4	75.7	22768.9	20530	14609.6	High	Peak Found	High
High	XP_028179372.1	inactive dipeptidyl peptidase 10 [Ostrinia furnacalis]	1	1	1	1	887	99.5	6.76	1.78	1.156	0.71	79.3	129.1	91.6	67367.3	109680	77868.2	Peak Found	Peak Found	High
High	XP_028176635.1	acyl carrier protein, mitochondrial isoform X1 [Ostrinia furnacalis]	15	2	2	2	153	17.4	6.33	3.31	1.193	0.709	76.9	129.3	93.8	150616	253281	183722	Peak Found	High	High
High	XP_028161407.1	40S ribosomal protein S9 [Ostrinia furnacalis]	29	8	20	8	194	22.5	10.76	35.39	1.169	0.709	77.2	138.2	84.6	1.64346e+06	2.94337e+06	1.80086e+06	High	High	High
High	XP_028166587.1	casein kinase I-like isoform X1 [Ostrinia furnacalis]	10	1	1	1	87	9.9	10.05	2.2	0.699	0.709	111.7	110.2	78.1	29274.4	28869.1	20464.7	High	Peak Found	Peak Found
High	XP_028174714.1	40S ribosomal protein S20 [Ostrinia furnacalis]	29	3	17	3	123	13.7	10.13	44.41	1.142	0.708	77	130.8	92.2	1.98933e+06	3.37907e+06	2.38036e+06	High	High	High
High	XP_028176935.1	phosphoglycerate kinase [Ostrinia furnacalis]	7	2	5	2	415	44.3	6.74	10.57	0.685	0.707	112.6	110.1	77.3	75749.4	74017.5	51996.8	High	High	High
High	XP_028171025.1	putative pre-mRNA-splicing factor ATP-dependent RNA helicase PRP1 isoform X2 [Ostrinia furnacalis]	15	8	12	8	735	83	7.37	25.85	0.429	0.707	146.8	89.9	63.3	468510	286853	201844	High	High	High
High	XP_028157652.1	ATP-dependent RNA helicase DBP2-A-like [Ostrinia furnacalis]	45	23	84	16	695	76.2	9.73	216.42	0.984	0.707	86.2	119.9	93.9	2.2306e+06	3.10167e+06	2.42804e+06	High	High	High
High	XP_028170323.1	proteasome subunit alpha type-1 [Ostrinia furnacalis]	12	2	3	2	276	30.3	6.73	8.87	0.337	0.704	165.1	79.1	55.7	36473.3	17477.2	12309.5	High	High	Not Found
High	XP_028171227.1	protein penguin [Ostrinia furnacalis]	9	6	10	6	631	71.2	9.5	17.43	0.744	0.704	111.1	107.7	81.2	302241	293048	220876	High	High	High
High	XP_028157062.1	tRNA-splicing ligase RtcB homolog [Ostrinia furnacalis]	21	6	10	6	506	55.7	8.43	20.43	0.564	0.703	122.5	99.7	77.8	315609	256987	200312	High	High	High
High	XP_028165944.1	serine/threonine-protein kinase RIO3 [Ostrinia furnacalis]	28	13	27	13	615	70.7	5.58	63.65	0.49	0.701	132.5	99	68.5	1.13223e+06	846080	585319	High	High	High
High	XP_028160769.1	zinc finger protein swm isoform X1 [Ostrinia furnacalis]	11	6	10	6	902	102.6	9.25	25.86	0.42	0.701	158.5	82	59.5	342992	177511	128667	High	High	High
High	XP_028169009.1	heat shock 70 kDa protein cognate 5 [Ostrinia furnacalis]	38	22	46	22	687	74.8	6.27	127.79	0.22	0.701	198.4	61.2	40.4	6.50426e+06	2.00714e+06	1.32608e+06	High	High	High
High	XP_028165010.1	isocitrate dehydrogenase [NAD] subunit beta, mitochondrial isoform X5 [Ostrinia furnacalis]	12	3	3	3	387	42.1	8.37	4.7	0.84	0.701	93.9	121.1	84.9	193921	250027	175345	Peak Found	Peak Found	High
High	XP_028158199.1	serine/threonine-protein phosphatase 2A 55 kDa regulatory subunit B alpha isoform-like isoform X1 [Ostrinia furnacalis]	24	6	12	6	493	56.4	7.49	33.75	0.619	0.7	118.3	108	73.7	423137	386135	263632	High	High	High
High	XP_028167898.1	DNA replication licensing factor MCM4-like [Ostrinia furnacalis]	39	6	11	6	181	20.1	8.75	21.58	0.441	0.7	143.6	87.8	68.5	251254	153638	119915	High	High	High
High	XP_028172301.1	sex-lethal homolog isoform X1 [Ostrinia furnacalis]	24	6	12	6	370	41.5	9.25	34.85	0.648	0.7	103.4	119.1	77.5	491627	566121	368504	High	High	High
High	XP_028170174.1	NEDD8 [Ostrinia furnacalis]	36	2	7	2	77	8.7	6.09	18.8	0.648	0.699	116.4	108	75.5	181346	168270	117602	High	High	High
High	XP_028163113.1	programmed cell death 6-interacting protein [Ostrinia furnacalis]	6	3	3	3	836	90.5	5.8	3.93	2.887	0.698	28.2	134.6	137.2	59024.4	281402	286896	High	High	Peak Found
High	XP_028171463.1	coatomer subunit epsilon-like [Ostrinia furnacalis]	34	7	25	7	302	32.9	5.26	68.48	0.812	0.698	102.1	115.7	82.2	1.15067e+06	1.30373e+06	926413	High	High	High
High	XP_028157078.1	protein hu-li tai shao-like [Ostrinia furnacalis]	41	9	28	9	408	45.1	6.98	72.92	0.71	0.698	100.4	124.5	75.1	1.73296e+06	2.14902e+06	1.29691e+06	High	High	High
High	XP_028177108.1	nibrin [Ostrinia furnacalis]	3	1	1	1	662	74.6	6.58	2.36	1.307	0.698	71.8	134.4	93.8	18148.3	33982.6	23721	Not Found	Peak Found	High
High	XP_028159033.1	LOW QUALITY PROTEIN: asparagine--tRNA ligase, cytoplasmic [Ostrinia furnacalis]	12	5	7	5	554	63.5	5.82	11.48	1.064	0.698	84.6	129.5	85.9	177168	271382	180029	High	High	Peak Found
High	XP_028173324.1	sodium/calcium exchanger regulatory protein 1 [Ostrinia furnacalis]	18	2	3	2	132	14.9	5.71	7.17	1.046	0.697	84.6	126.9	88.5	102131	153261	106840	High	High	Peak Found
High	XP_028169109.1	heterogeneous nuclear ribonucleoprotein R isoform X1 [Ostrinia furnacalis]	8	2	2	2	547	61.4	6.02	5.58	0.838	0.697	106.1	116.2	77.8	76444.1	83713.1	56043.9	Peak Found	High	Peak Found
High	XP_028162593.1	angio-associated migratory cell protein [Ostrinia furnacalis]	10	3	4	3	408	45.3	4.61	9.97	0.679	0.697	105.2	118.4	76.4	117762	132553	85456.7	High	High	High
High	XP_028159038.1	putative nuclease HARBI1 [Ostrinia furnacalis]	2	1	2	1	370	42.5	8.46	3.57	0.116	0.696	234.1	38.8	27	28166	4673.07	3253.43	High	Not Found	Not Found
High	XP_028170216.1	small nuclear ribonucleoprotein-associated protein B [Ostrinia furnacalis]	28	5	7	5	188	19.5	11.08	4.18	0.62	0.696	120.9	104	75.1	390779	335969	242565	High	High	High
High	XP_028162470.1	ero1-like protein isoform X1 [Ostrinia furnacalis]	12	4	10	3	522	59.4	6.06	23.28	1.126	0.696	83.1	128.1	88.8	164831	253922	176111	High	High	High
High	XP_028173548.1	CD2 antigen cytoplasmic tail-binding protein 2 homolog [Ostrinia furnacalis]	3	1	3	1	330	38	4.86	6.57	0.531	0.695	130.8	99.8	69.4	88151.2	67287	46776.6	High	High	High
High	XP_028168613.1	AP-3 complex subunit delta [Ostrinia furnacalis]	1	1	1	1	991	110.1	7.05	2.13	1.09	0.695	82	128.6	89.4	45009.4	70612.9	49073.2	High	Peak Found	Peak Found
High	XP_028160937.1	coiled-coil domain-containing protein 124 [Ostrinia furnacalis]	44	8	24	8	210	24.2	9.52	66.12	1.661	0.694	61.7	144.3	94	1.23147e+06	2.8772e+06	1.87436e+06	High	High	High
High	XP_028177278.1	serine-arginine protein 55 isoform X2 [Ostrinia furnacalis]	17	6	14	6	366	42.3	11.56	26.76	0.683	0.694	93.2	147.5	59.2	656033	1.03799e+06	416837	High	High	High
High	XP_028166152.1	MRG/MORF4L-binding protein isoform X1 [Ostrinia furnacalis]	13	2	4	2	256	28.6	8.65	9.24	1.148	0.693	78.9	130.6	90.5	53511	88574.1	61408	High	High	High
High	XP_028167841.1	calcineurin B homologous protein 1 [Ostrinia furnacalis]	6	1	2	1	189	22.2	5.15	4.58	0.494	0.693	136	96.9	67.1	71325.4	50802.3	35212.7	High	High	Peak Found
High	XP_028169644.1	bromodomain-containing protein 3 [Ostrinia furnacalis]	5	4	6	4	1291	139.8	9.16	10.65	0.632	0.693	116.4	107.6	75.9	171953	158974	112154	High	High	High
High	XP_028156781.1	T-complex protein 1 subunit epsilon isoform X1 [Ostrinia furnacalis]	34	11	19	11	542	58.9	5.91	55.65	0.629	0.692	114.2	109.8	75.9	798944	768294	530992	High	High	High
High	XP_028170561.1	heterogeneous nuclear ribonucleoprotein 87F-like [Ostrinia furnacalis]	62	16	71	16	324	34.4	9.16	156.52	0.913	0.692	94.1	121.6	84.3	6.5947e+06	8.52758e+06	5.91193e+06	High	High	High
High	XP_028156107.1	60S ribosomal protein L13 [Ostrinia furnacalis]	30	7	23	7	221	25.1	11.36	37.63	0.705	0.692	115.6	106.2	78.3	2.48595e+06	2.28336e+06	1.68349e+06	High	High	High
High	XP_028158735.1	proteasome subunit alpha type-5 [Ostrinia furnacalis]	53	9	22	9	243	26.8	4.98	57.92	0.543	0.691	123.2	108.1	68.6	1.18377e+06	1.03877e+06	658991	High	High	High
High	XP_028172910.1	T-complex protein 1 subunit zeta [Ostrinia furnacalis]	34	12	31	12	531	57.8	7.08	78.36	0.681	0.691	109.4	115.6	75	1.59921e+06	1.69048e+06	1.09731e+06	High	High	High
High	XP_028158396.1	ubiquitin carboxyl-terminal hydrolase 7 isoform X5 [Ostrinia furnacalis]	26	19	32	1	1144	132.1	5.81	75.44	0.424	0.689	147.1	90.6	62.4	75505.8	46494.2	32019.2	High	High	High
High	XP_028157930.1	probable glucosamine 6-phosphate N-acetyltransferase [Ostrinia furnacalis]	22	3	5	3	198	22.4	8.7	11.94	1.034	0.688	82.8	127.1	90.1	63481.7	97471.5	69036.5	High	High	High
High	XP_028163453.1	succinate dehydrogenase [ubiquinone] flavoprotein subunit, mitochondrial-like [Ostrinia furnacalis]	25	3	8	3	126	14.5	5.6	17.27	0.949	0.687	77.7	125.8	96.4	181275	293497	224904	High	High	High
High	XP_028171644.1	THO complex subunit 4-A [Ostrinia furnacalis]	15	3	5	3	255	27.3	10.98	13.51	1.025	0.686	82.7	135.8	81.4	217790	357502	214330	High	High	High
High	XP_028160032.1	luc7-like protein 3 isoform X1 [Ostrinia furnacalis]	29	8	15	8	380	45.6	8.29	39.99	0.34	0.683	159.9	80.8	59.3	1.92341e+06	972176	712693	High	High	High
High	XP_028179261.1	ATP-dependent RNA helicase dbp2-like [Ostrinia furnacalis]	37	17	54	15	588	66.2	10.89	135.63	0.632	0.681	110.3	113.7	76	3.67503e+06	3.78619e+06	2.53019e+06	High	High	High
High	XP_028168346.1	ATP synthase subunit beta, mitochondrial isoform X2 [Ostrinia furnacalis]	34	12	28	12	516	55	5.49	72.46	1.137	0.68	74.7	136.3	89	628123	1.14633e+06	748336	High	High	High
High	XP_028167628.1	protein argonaute-2 [Ostrinia furnacalis]	9	5	7	5	1050	117.5	9.42	11.22	0.781	0.68	75.8	98.9	125.2	160188	209003	264572	High	High	High
High	XP_028175486.1	kinesin light chain [Ostrinia furnacalis]	2	1	1	1	560	62.9	6.87	1.63	0.811	0.679	99.9	119.2	81	18156	21666.2	14720.7	Peak Found	High	Peak Found
High	XP_028167818.1	nucleolar GTP-binding protein 2 [Ostrinia furnacalis]	3	1	1	1	940	106.6	8.27	0	1.989	0.679	50.7	148.4	100.8	15152.9	44364.5	30139.6	Peak Found	High	Peak Found
High	XP_028167876.1	SUMO-activating enzyme subunit 1 [Ostrinia furnacalis]	4	1	2	1	339	38.1	5.71	3.94	0.666	0.679	113.3	111.2	75.5	63149.7	61941.1	42051.3	High	High	Peak Found
High	XP_028159543.1	60S ribosomal protein L28 [Ostrinia furnacalis]	27	5	14	5	139	15.9	11.46	31	0.654	0.679	110.9	113.7	75.3	1.29784e+06	1.33022e+06	881314	High	High	High
High	XP_028171671.1	60S ribosomal protein L35 [Ostrinia furnacalis]	20	4	19	4	123	14.5	10.77	31.16	0.742	0.678	101.6	122.7	75.8	3.02238e+06	3.65074e+06	2.25428e+06	High	High	High
High	XP_028166730.1	protein transport protein Sec61 subunit alpha isoform X1 [Ostrinia furnacalis]	7	2	4	2	476	52.1	8.24	11.12	1.302	0.676	71.1	137	92	103508	199567	133970	High	High	Peak Found
High	XP_028160275.1	RNA-binding protein EWS-like isoform X1 [Ostrinia furnacalis]	12	2	17	2	365	36.3	10.62	39.78	0.997	0.674	80.7	125.2	94.1	683164	1.06039e+06	797421	High	High	High
High	XP_028173691.1	heat shock protein 60A-like [Ostrinia furnacalis]	56	23	59	23	572	60.9	5.74	173.63	1	0.673	80	130.5	89.5	3.82163e+06	6.23433e+06	4.27764e+06	High	High	High
High	XP_028162377.1	ATP-binding cassette sub-family D member 3-like [Ostrinia furnacalis]	5	1	3	1	239	27.4	9.61	7.41	1.002	0.672	85.9	128	86.1	35632.9	53115.9	35700.9	High	High	High
High	XP_028170044.1	heterogeneous nuclear ribonucleoprotein 27C isoform X2 [Ostrinia furnacalis]	51	12	40	12	432	45.6	7.58	140.17	0.877	0.672	92.9	121.2	85.9	4.51651e+06	5.88997e+06	4.17593e+06	High	High	High
High	XP_028172051.1	dnaJ homolog subfamily C member 10-like [Ostrinia furnacalis]	5	5	7	5	1361	154.6	7.77	15.94	1.248	0.671	73.1	136.6	90.3	72656	135832	89810.4	High	High	High
High	XP_028170952.1	atlastin-like [Ostrinia furnacalis]	2	2	5	1	800	90	6.65	9.79	0.917	0.67	89.9	129.1	81	109601	157315	98657.9	High	High	Peak Found
High	XP_028162173.1	3-hydroxyacyl-CoA dehydrogenase type-2 [Ostrinia furnacalis]	50	9	20	9	255	27	9.23	57.1	0.942	0.67	90.3	126.4	83.3	1.70846e+06	2.39365e+06	1.57694e+06	High	High	High
High	XP_028178182.1	proteasomal ubiquitin receptor ADRM1 [Ostrinia furnacalis]	25	7	16	7	593	60.9	5.52	44.81	0.363	0.669	165.6	79.5	55	1.83311e+06	880078	608412	High	High	High
High	XP_028174059.1	small nuclear ribonucleoprotein Sm D3 isoform X1 [Ostrinia furnacalis]	15	2	6	2	130	14	10.51	13.93	0.553	0.669	126.3	102.8	70.9	396467	322699	222455	High	High	High
High	XP_028173403.1	late histone H2B.L4-like [Ostrinia furnacalis]	7	1	7	1	132	14.8	10.18	11.99	0.672	0.669	112.1	112.6	75.3	3372727	3.38644e+06	2.26509e+06	High	High	High
High	XP_028169312.1	40S ribosomal protein S7 [Ostrinia furnacalis]	36	4	17	4	190	21.9	9.82	42.11	0.759	0.669	94.7	122.4	82.9	651668	842308	570858	High	High	High
High	XP_028170207.1	cytochrome b-c1 complex subunit 2, mitochondrial isoform X1 [Ostrinia furnacalis]	31	9	18	9	439	45.4	8.63	48.67	1.159	0.668	75	138.9	86.1	597465	1.10542e+06	685463	High	High	High
High	XP_028166888.1	protein disulfide-isomerase A6 homolog [Ostrinia furnacalis]	18	6	26	6	377	41.3	5.22	67.69	0.813	0.667	90.4	122.4	87.2	2.33157e+06	3.15852e+06	2.25123e+06	High	High	High
High	XP_028157904.1	46 kDa FK506-binding nuclear protein-like isoform X2 [Ostrinia furnacalis]	19	7	17	7	400	44.3	4.88	34.29	1.009	0.667	88.2	122.9	88.8	1.26734e+06	1.76615e+06	1.27635e+06	High	High	High
High	XP_028165120.1	glycine N-methyltransferase isoform X2 [Ostrinia furnacalis]	15	2	5	2	291	32.9	6.79	11.49	0.596	0.667	119.6	109	71.4	87365.3	79621.2	52139	High	High	High
High	XP_028171609.1	dnaJ homolog subfamily A member 1 [Ostrinia furnacalis]	51	12	29	12	403	45.6	6.9	79.69	0.628	0.666	121.9	107.9	70.1	1.49754e+06	1.32512e+06	861429	High	High	High
High	XP_028176979.1	coatomer subunit beta' isoform X1 [Ostrinia furnacalis]	49	31	62	1	922	103.9	5.22	173.76	1.55	0.666	61.5	143.2	95.3	51177.6	119197	79327	Peak Found	Peak Found	High
High	XP_028175375.1	cell growth-regulating nucleolar protein [Ostrinia furnacalis]	10	3	5	3	419	48.1	7.36	13.29	0.764	0.664	96.3	134.8	68.9	71898.8	100694	51445.5	High	High	High
High	XP_028175533.1	DNA-directed RNA polymerase III subunit RPC10-like isoform X1 [Ostrinia furnacalis]	22	2	2	2	108	12.3	7.85	2.12	0.41	0.663	147.7	90.7	61.5	68257.5	41921.4	28429.8	High	Peak Found	Peak Found
High	XP_028170859.1	cofilin/actin-depolymerizing factor homolog isoform X2 [Ostrinia furnacalis]	70	8	23	8	148	17	6.57	60.58	0.799	0.661	100.3	111.4	88.3	1.43706e+06	1.5967e+06	1.26623e+06	High	High	High
High	XP_028174121.1	chromosome-associated kinesin KIF4 [Ostrinia furnacalis]	4	4	8	4	1140	129.6	6.6	15.73	0.64	0.66	110.5	112.1	77.4	75172.9	76311.6	52665.3	High	High	High
High	XP_028174155.1	U1 small nuclear ribonucleoprotein A [Ostrinia furnacalis]	12	2	4	2	223	25.4	9.76	9.89	1.037	0.659	83.1	130.8	86.1	65345	102845	67743.2	High	High	High
High	XP_028161743.1	60S ribosomal protein L29 [Ostrinia furnacalis]	16	2	38	2	73	8.5	11.82	73.71	0.93	0.656	97.9	128.5	73.6	1.44877e+07	1.90099e+07	1.089e+07	High	High	High
High	XP_028171385.1	translation machinery-associated protein 16 homolog [Ostrinia furnacalis]	40	6	18	6	162	19.3	9.69	47.75	0.968	0.656	95.5	121.8	82.8	1.64262e+06	2.09491e+06	1.4243e+06	High	High	High
High	XP_028163288.1	ubiquitin carboxyl-terminal hydrolase 14 isoform X3 [Ostrinia furnacalis]	17	6	8	6	499	54.6	5.26	20.69	0.41	0.655	165.1	83	51.9	459046	230668	144233	High	High	High
High	XP_028177747.1	complement component 1 Q subcomponent-binding protein, mitochondrial [Ostrinia furnacalis]	39	8	23	8	275	30.5	5.33	68.88	0.917	0.652	89.6	125.4	85	2.35649e+06	3.29927e+06	2.23565e+06	High	High	High
High	XP_028177912.1	serine/arginine-rich splicing factor 7-like [Ostrinia furnacalis]	33	5	19	4	177	20.3	11.37	52.17	0.689	0.652	107.6	115.7	76.6	4.41885e+06	4.75061e+06	3.14646e+06	High	High	High
High	XP_028177972.1	eukaryotic translation initiation factor 3 subunit L [Ostrinia furnacalis]	19	8	20	8	544	63.6	6.49	50.29	0.531	0.651	123.9	112.5	63.6	651057	591232	334515	High	High	High
High	XP_028169277.1	E3 ubiquitin-protein transferase RMND5B [Ostrinia furnacalis]	8	2	2	2	392	42.7	6.89	5.12	0.067	0.651	256.5	26.3	17.1	47326.8	4859.63	3161.3	High	Not Found	Not Found
High	XP_028156901.1	RNA-binding protein lark isoform X1 [Ostrinia furnacalis]	36	10	35	10	340	38.2	9.22	91.84	0.743	0.65	102.8	116.7	80.5	2.21109e+06	2.50962e+06	1.73065e+06	High	High	High
High	XP_028162404.1	protein DEK isoform X1 [Ostrinia furnacalis]	14	5	10	5	639	69.3	5.01	27.98	0.693	0.65	100.4	121.1	78.4	304179	366860	237554	High	High	High
High	XP_028164608.1	60S ribosomal protein L32 [Ostrinia furnacalis]	39	7	25	7	134	16	11.62	62.45	0.909	0.649	101.2	116.4	82.4	2.70057e+06	3.10673e+06	2.20062e+06	High	High	High
High	XP_028157661.1	myosin regulatory light chain sqh [Ostrinia furnacalis]	32	4	12	4	174	19.9	4.75	29.29	0.407	0.649	151.3	87.6	61.1	401288	232335	162085	High	High	High
High	gene_1306	77_aa MULTISPECIES: 30S ribosomal protein S17 [Wolbachia]	28	2	4	2	76	8.7	9.83	5.89	1.276	0.648	72.4	137.1	90.4	129467	245157	161676	High	Peak Found	High
High	XP_028177373.1	DNA replication licensing factor mcm5-A-like [Ostrinia furnacalis]	31	9	18	9	499	55.4	7.36	42.08	0.864	0.646	91.8	130.1	78.1	591799	838105	503083	High	High	High
High	XP_028162771.1	pre-mRNA-splicing factor ATP-dependent RNA helicase DHX16 [Ostrinia furnacalis]	8	6	12	6	886	102.1	7.15	23.33	0.582	0.645	121.5	104.5	74	202899	174539	123670	High	High	High
High	XP_028158297.1	selenoprotein M-like [Ostrinia furnacalis]	39	4	8	4	110	12.5	5.6	16.42	0.784	0.645	97.5	122	80.4	1.00162e+06	1.25309e+06	826065	High	High	High
High	XP_028163913.1	40S ribosomal protein S23 [Ostrinia furnacalis]	48	6	21	6	143	16	10.56	60.44	0.942	0.644	91	124.8	84.3	4.04599e+06	5.55014e+06	3.74962e+06	High	High	High
High	XP_028178891.1	H/ACA ribonucleoprotein complex non-core subunit NAF1 [Ostrinia furnacalis]	14	3	5	3	428	46.8	4.93	16.6	0.613	0.644	118	111.2	70.8	231739	218434	139016	High	High	High
High	XP_028169527.1	ATP-binding cassette sub-family F member 2 [Ostrinia furnacalis]	2	1	3	1	622	70.9	7.28	5.92	0.594	0.643	119.2	110	70.8	37910.2	34997.3	22504	High	High	High
High	XP_028175963.1	T-complex protein 1 subunit theta [Ostrinia furnacalis]	48	21	47	21	545	58.9	5.35	109.22	0.454	0.643	137.7	97.2	65.1	3.50353e+06	2.4725e+06	1.65615e+06	High	High	High
High	XP_028157779.1	V-type proton ATPase subunit F [Ostrinia furnacalis]	25	2	4	2	124	13.8	6.18	11.34	0.438	0.642	138.7	96.5	64.8	100859	70216.2	47117	High	High	Peak Found
High	XP_028170238.1	endoribonuclease Dicer isoform X1 [Ostrinia furnacalis]	11	13	21	13	1690	193	6.95	49.4	0.492	0.642	142.2	93.4	64.4	481326	316204	217975	High	High	High
High	XP_028160529.1	kinesin-like protein KLP2 [Ostrinia furnacalis]	6	3	3	3	679	76.9	7.03	6.66	0.909	0.641	89	129.3	81.7	102934	149510	94422.3	High	High	High
High	XP_028173377.1	high mobility group protein D-like [Ostrinia furnacalis]	32	4	13	3	121	13.4	6.87	31.3	1.847	0.64	55.5	161.8	82.7	173109	504386	257909	High	High	High
High	XP_028170239.1	uncharacterized aarF domain-containing protein kinase 1 [Ostrinia furnacalis]	15	7	12	7	516	59.8	7.93	20.46	0.947	0.639	83.5	132.7	83.7	267192	424472	267825	High	High	High
High	XP_028176555.1	40S ribosomal protein S25 [Ostrinia furnacalis]	41	6	47	6	119	13.4	10.32	151.68	1.016	0.638	77.6	139	83.4	3.34104e+07	5.98858e+07	3.59215e+07	High	High	High
High	gene_799	254_aa MULTISPECIES: hypothetical protein [Wolbachia]	10	2	2	2	253	28.7	9.52	3.84	1.602	0.637	58.6	147.5	93.9	12893.6	32429.3	20657.4	Peak Found	High	Peak Found
High	XP_028155973.1	40S ribosomal protein S11 isoform X2 [Ostrinia furnacalis]	49	9	35	9	152	17.6	10.49	93.69	0.794	0.637	96.5	125.4	78.2	6.92966e+06	9.00553e+06	5.61733e+06	High	High	High
High	XP_028168927.1	phosphoenolpyruvate carboxykinase [GTP]-like [Ostrinia furnacalis]	14	8	18	8	638	70.3	7.84	39.11	1.1	0.637	80.7	130.7	88.5	433463	701876	475120	High	High	High
High	XP_028165992.1	probable U3 small nucleolar RNA-associated protein 11 [Ostrinia furnacalis]	30	5	10	5	252	30.1	9.91	25.32	0.85	0.635	100.9	112.4	86.7	318998	355523	274270	High	High	High
High	XP_028162742.1	neuroguidin [Ostrinia furnacalis]	6	1	3	1	298	34	9.11	7.12	0.947	0.635	87.2	130.1	82.6	21229.1	31671.3	20110.3	High	High	High
High	XP_028169886.1	peptidyl-prolyl cis-trans isomerase B [Ostrinia furnacalis]	39	6	17	6	205	22.1	8.75	52.91	1.238	0.634	70.7	145.3	84.1	995972	2.04747e+06	1.18467e+06	High	High	High
High	XP_028177476.1	40S ribosomal protein S3a-like [Ostrinia furnacalis]	49	6	28	6	121	13.8	9.29	46.09	0.866	0.634	98.3	125	76.6	4.66349e+06	5.93129e+06	3.63526e+06	High	High	High
High	XP_028178920.1	protein dj-1beta-like isoform X1 [Ostrinia furnacalis]	51	7	15	7	230	24.5	8.65	45.29	1.307	0.633	75.5	142	82.5	1.22613e+06	2.30521e+06	1.34046e+06	High	High	High
High	XP_028160086.1	pre-mRNA-splicing factor 38B-like [Ostrinia furnacalis]	46	11	32	11	316	37.1	9.74	89.53	0.715	0.633	103.7	124	72.4	2.58814e+06	3.09421e+06	1.80626e+06	High	High	High
High	XP_028162301.1	probable medium-chain specific acyl-CoA dehydrogenase, mitochondrial isoform X1 [Ostrinia furnacalis]	32	10	29	10	422	45.6	8.43	68.5	1.107	0.632	81.1	132.8	86.2	1.92841e+06	3.15788e+06	2.04942e+06	High	High	High
High	XP_028177045.1	protein arginine N-methyltransferase 1 isoform X1 [Ostrinia furnacalis]	19	6	13	6	356	41.2	5.19	34.54	0.652	0.631	126.3	97.5	76.2	671821	518340	405424	High	High	High
High	XP_028168198.1	protein hu-li tai shao-like, partial [Ostrinia furnacalis]	34	7	21	7	495	53.5	6.06	61.7	0.736	0.631	99.8	120.7	79.5	1.02286e+06	1.23778e+06	814726	High	High	High
High	XP_028165550.1	probable ATP-dependent RNA helicase DDX46 isoform X1 [Ostrinia furnacalis]	3	3	3	3	1004	112.5	9.13	4.78	0.195	0.631	186.3	73.8	39.9	139842	55422.9	29954.8	High	Peak Found	High
High	XP_028168574.1	casein kinase I-like [Ostrinia furnacalis]	3	1	1	1	292	34.1	9.17	2.02	0.449	0.63	138.8	98.9	62.3	26814.1	19101.4	12028	High	Peak Found	Peak Found
High	XP_028156552.1	insulin-like growth factor 2 mRNA-binding protein 1 isoform X1 [Ostrinia furnacalis]	30	11	29	11	512	55.4	9.76	84.24	1.022	0.629	86.7	131.6	81.7	1.44546e+06	2.19514e+06	1.36362e+06	High	High	High
High	XP_028164764.1	DNA repair protein RAD50 [Ostrinia furnacalis]	3	3	7	3	1304	150.2	6.65	15	0.53	0.627	133.8	104.2	61.9	81108.7	63166.6	37527.1	High	High	High
High	XP_028175797.1	retinal dehydrogenase 1-like [Ostrinia furnacalis]	49	17	54	17	486	52.1	7.69	154.35	1.029	0.626	91.4	128.1	80.5	5.24845e+06	7.35315e+06	4.62069e+06	High	High	High
High	XP_028176179.1	L-2-hydroxyglutarate dehydrogenase, mitochondrial [Ostrinia furnacalis]	8	3	4	3	443	49	8.65	7.95	0.861	0.626	92.7	127.5	79.8	31857.5	43833.9	27442.2	High	High	High
High	gene_1308	106_aa MULTISPECIES: 50S ribosomal protein L24 [Wolbachia]	34	3	9	3	105	11.2	10.23	26.12	1.295	0.626	72.7	138.9	88.5	848521	1.62194e+06	1.03309e+06	High	High	High
High	XP_028174664.1	DNA-directed RNA polymerase I subunit RPA43 [Ostrinia furnacalis]	14	3	8	3	305	34.5	9.47	20.17	1.046	0.624	81.5	135.3	83.2	134002	222587	136922	High	High	High
High	XP_028166348.1	MAP kinase-activated protein kinase 2-like [Ostrinia furnacalis]	13	2	2	2	134	15	4.97	2.03	2.381	0.623	77.7	138.6	83.6	69238	123445	74486.5	Peak Found	High	Peak Found
High	XP_028169768.1	protein HGV2-like isoform X1 [Ostrinia furnacalis]	34	10	29	10	413	44.2	4.44	84.35	0.52	0.623	130	106.8	63.3	1.76687e+06	1.45106e+06	859953	High	High	High
High	XP_028156727.1	protein O-GlcNAcase [Ostrinia furnacalis]	3	2	2	2	1055	117.4	5.14	4.85	0.201	0.623	196.8	63.6	39.6	31116.4	10050.9	6257.03	High	Not Found	Not Found
High	XP_028166471.1	fragile X mental retardation syndrome-related protein 1 isoform X1 [Ostrinia furnacalis]	27	12	32	12	640	70.4	8.6	85.14	0.909	0.622	86.7	128.9	84.4	882914	1.31299e+06	859054	High	High	High
High	XP_028174402.1	exportin-1 [Ostrinia furnacalis]	5	3	4	3	1058	121.1	5.73	11.56	0.122	0.621	227.8	44.5	27.7	25608.6	5008.41	3111.91	High	Not Found	High
High	XP_028174839.1	pre-mRNA-splicing factor ATP-dependent RNA helicase PRP16 [Ostrinia furnacalis]	8	5	10	5	1201	137.4	6.98	23.18	0.684	0.621	91.1	138	70.9	132660	200888	103250	High	High	High
High	XP_028169606.1	short/branched chain specific acyl-CoA dehydrogenase, mitochondrial [Ostrinia furnacalis]	12	3	7	3	420	46.6	7.65	17.45	1.138	0.621	75.6	139.1	85.4	73179.3	134673	82685.6	High	High	High
High	XP_028164860.1	probable RNA-binding protein EIF1AD [Ostrinia furnacalis]	13	1	3	1	167	19.3	4.97	10.61	1.657	0.62	56.3	150.4	93.3	43870.3	117230	72676.8	High	High	High
High	XP_028176332.1	hydroxymethylglutaryl-CoA lyase, mitochondrial isoform X2 [Ostrinia furnacalis]	36	9	24	9	334	36.2	8.46	64.44	1.145	0.62	78.7	134.2	87.1	1.13793e+06	1.94165e+06	1.26087e+06	High	High	High
High	XP_028167104.1	splicing factor 3B subunit 2-like [Ostrinia furnacalis]	11	1	1	1	131	14.2	9.23	2.93	0.564	0.62	121.2	110.4	68.4	26149.6	23820.7	14757.9	Peak Found	High	Peak Found
High	XP_028179480.1	eukaryotic translation initiation factor 5A [Ostrinia furnacalis]	45	5	14	5	139	15.3	5.35	34.61	0.557	0.619	119.5	111.5	69	715439	667018	413009	High	High	High
High	XP_028162172.1	uncharacterized protein LOC114354112 [Ostrinia furnacalis]	50	17	74	16	464	50.9	7.94	210.84	0.88	0.617	89.3	130.7	80.1	5.30189e+06	7.76205e+06	4.75617e+06	High	High	High
High	XP_028165265.1	40S ribosomal protein S28 [Ostrinia furnacalis]	38	3	8	3	65	7.3	10.37	24.44	1.014	0.616	41	210.7	48.3	808295	4.15802e+06	952604	High	High	High
High	XP_028168997.1	ras-related protein Rab-35 [Ostrinia furnacalis]	21	4	9	3	200	22.9	8.9	22.16	0.978	0.614	83.6	134.6	81.8	69168.1	111422	67682.6	High	High	High
High	XP_028156808.1	nascent polypeptide-associated complex subunit alpha [Ostrinia furnacalis]	36	6	12	6	213	22.6	4.94	33.83	0.904	0.614	88.9	130.9	80.2	677726	998033	610938	High	High	High
High	XP_028163253.1	26S proteasome non-ATPase regulatory subunit 11 [Ostrinia furnacalis]	14	5	6	5	420	47.2	6.67	11.87	0.571	0.613	113.2	121.1	65.7	301268	322196	174977	High	High	High
High	XP_028158900.1	peroxiredoxin-5, mitochondrial [Ostrinia furnacalis]	57	6	14	6	185	19.6	8.85	33.99	0.953	0.61	80.1	133.9	86.1	814676	1.36178e+06	875501	High	High	High
High	XP_028160962.1	ribonucleoside-diphosphate reductase subunit M2 [Ostrinia furnacalis]	21	6	10	6	375	43.5	5.19	24.51	0.921	0.609	90.5	133.7	75.8	188670	278760	157931	High	High	High
High	XP_028161044.1	transcription elongation regulator 1-like [Ostrinia furnacalis]	21	5	9	5	375	43.5	9.32	20.13	0.283	0.604	159.3	89.5	51.2	428616	240814	137599	High	High	High
High	XP_028171390.1	H/ACA ribonucleoprotein complex subunit 3 [Ostrinia furnacalis]	33	1	4	1	64	7.5	9.77	9.68	1.106	0.603	76.1	139.6	84.2	66792.6	122469	73892.7	High	High	High
High	XP_028157143.1	acetyl-CoA acetyltransferase, mitochondrial [Ostrinia furnacalis]	27	8	18	8	425	44.9	8.44	47.88	1.295	0.601	71.1	148	80.9	466276	970728	530839	High	High	High
High	XP_028157898.1	protein POLR1D-like [Ostrinia furnacalis]	22	3	5	3	107	12.2	9.96	7.78	0.927	0.599	105.8	122.9	71.3	322140	374344	217336	High	High	High
High	XP_028178204.1	putative SERF-like protein [Ostrinia furnacalis]	12	1	3	1	65	7.8	10.39	5.86	0.978	0.598	83	135.8	81.2	733525	1.1998e+06	717511	High	High	High
High	XP_028163518.1	AP-2 complex subunit alpha [Ostrinia furnacalis]	14	8	15	8	929	104	7.44	41.74	0.545	0.597	128.5	104.6	66.8	265687	216269	138150	High	High	High
High	XP_028177750.1	partner of Y14 and mago [Ostrinia furnacalis]	29	3	8	3	192	21.4	9.52	21.73	1.45	0.596	60.9	148.7	90.5	235596	575499	350187	High	High	High
High	XP_028165920.1	cathepsin L [Ostrinia furnacalis]	15	3	8	3	341	38.2	6.71	21.09	0.823	0.594	97.5	124.5	78	235008	299921	187931	High	High	High
High	XP_028172967.1	apoptosis-inducing factor 3-like [Ostrinia furnacalis]	5	2	4	2	603	65.2	8.25	7.36	0.525	0.593	126.4	109	64.6	70616.8	60895.2	36100.8	High	High	High
High	XP_028158835.1	electron transfer flavoprotein subunit alpha, mitochondrial [Ostrinia furnacalis]	9	2	6	2	330	34.5	8.02	14.8	1.216	0.593	69.7	145.1	85.2	71996.7	149859	87981.1	High	High	High
High	XP_028156249.1	survival of motor neuron-related-splicing factor 30 [Ostrinia furnacalis]	39	4	11	4	240	27	6.58	27.84	0.764	0.593	96	130.9	73.1	378250	516208	288177	High	High	High
High	XP_028169037.1	zinc finger protein 593 homolog [Ostrinia furnacalis]	44	4	15	4	151	17.8	8.34	45.93	1.099	0.592	82.1	136	81.9	1.27526e+06	2.11278e+06	1.27176e+06	High	High	High
High	XP_028156868.1	tribbles homolog 2-like [Ostrinia furnacalis]	4	1	1	1	345	38.8	7.93	2.4	0.14	0.591	217.8	51.7	30.6	47120.6	11176.5	6609.92	High	Not Found	Not Found
High	XP_028172584.1	lariat debranching enzyme [Ostrinia furnacalis]	11	4	7	4	508	57.2	6.58	11.97	0.763	0.59	97.8	126.4	75.8	100273	129622	77713.7	High	High	High
High	XP_028179475.1	transcription elongation factor S-II [Ostrinia furnacalis]	18	4	9	4	291	32.9	8.78	22.1	0.738	0.589	104.6	124.9	70.5	322719	385516	217588	High	High	High
High	XP_028166808.1	60S ribosomal protein L23 [Ostrinia furnacalis]	54	7	35	7	140	14.8	10.7	98.32	0.935	0.589	86.7	128.4	84.8	5.95744e+06	8.82114e+06	5.82606e+06	High	High	High
High	XP_028157803.1	uncharacterized protein LOC114350988 [Ostrinia furnacalis]	15	2	4	2	123	13.5	11.17	5.26	0.767	0.588	93.7	129.8	76.6	480478	665543	392695	High	High	High
High	XP_028156994.1	vigilin [Ostrinia furnacalis]	20	17	34	17	1263	140.4	6.68	85.99	0.735	0.588	98.9	128.2	72.9	684110	886645	504285	High	High	High
High	XP_028161654.1	uncharacterized protein LOC114353755 [Ostrinia furnacalis]	26	3	5	3	181	20.8	6.92	8.82	1.273	0.587	70.7	144.8	84.5	121162	248062	144826	High	High	High
High	XP_028177353.1	S-phase kinase-associated protein 1 [Ostrinia furnacalis]	80	9	27	9	162	18.5	4.53	73.45	0.571	0.585	120.5	115.6	64	2.6484e+06	2.5407e+06	1.4059e+06	High	High	High
High	XP_028164648.1	ATP synthase subunit gamma, mitochondrial-like [Ostrinia furnacalis]	15	3	10	3	296	32.4	9.23	30.41	1.01	0.585	79.7	133.1	87.2	199719	333437	218578	High	High	High
High	XP_028172788.1	ras-related protein Rab-39B [Ostrinia furnacalis]	57	9	22	8	222	25.2	5.35	58.7	0.948	0.584	79	140.8	80.1	647967	1.15469e+06	657023	High	High	High
High	XP_028158608.1	SAFB-like transcription modulator isoform X1 [Ostrinia furnacalis]	12	7	20	7	741	84.4	5.9	46.56	0.629	0.583	107.3	120.7	72	1.34643e+06	1.51417e+06	903167	High	High	High
High	XP_028177192.1	double-strand break repair protein MRE11 [Ostrinia furnacalis]	5	2	2	2	617	69	6.13	5.5	1.379	0.582	63.2	149.7	87.1	10528.1	24936.7	14515.7	Peak Found	High	High
High	XP_028178064.1	coatomer subunit alpha [Ostrinia furnacalis]	45	37	95	37	1231	137.9	7.47	242.84	0.825	0.582	90.2	130.9	78.9	6.80091e+06	9.87654e+06	5.95268e+06	High	High	High
High	XP_028168667.1	V-type proton ATPase subunit H isoform X1 [Ostrinia furnacalis]	12	5	6	5	544	63	6.57	8.13	0.39	0.58	169.8	82.1	48.1	133665	64636.6	37890.2	High	Peak Found	Peak Found
High	XP_028159719.1	isochorismatase domain-containing protein 1-like [Ostrinia furnacalis]	9	2	4	2	204	22.9	7.91	8.7	1.042	0.58	77.7	140.9	81.4	86393.1	156553	90487.9	High	High	High
High	XP_028176726.1	T-complex protein 1 subunit eta [Ostrinia furnacalis]	26	10	17	10	553	60.2	7.64	42.91	0.451	0.58	177.6	81.5	40.8	2.35042e+06	1.07898e+06	540007	High	High	High
High	XP_028169096.1	T-complex protein 1 subunit alpha isoform X4 [Ostrinia furnacalis]	26	9	19	9	554	59	6.48	49.14	0.886	0.577	77.6	139.1	83.3	345806	620014	371355	High	High	High
High	XP_028166549.1	thyroid transcription factor 1-associated protein 26 homolog [Ostrinia furnacalis]	9	2	6	2	229	27.7	9.94	15.88	0.883	0.576	87.4	135.4	77.3	393711	609852	348150	High	High	High
High	XP_028176023.1	ATP-dependent RNA helicase Ddx1-like [Ostrinia furnacalis]	8	4	10	4	728	81.6	7.01	24.32	0.786	0.574	109.3	103.8	86.9	136038	129261	108169	High	High	High
High	XP_028164089.1	probable serine/threonine-protein kinase nek3 [Ostrinia furnacalis]	1	1	1	1	1400	153.8	9.51	1.68	0.272	0.574	171.9	81.4	46.7	38286.6	18132.4	10408.5	High	Not Found	Peak Found
High	XP_028172197.1	V-type proton ATPase subunit B [Ostrinia furnacalis]	17	5	11	5	494	54.9	5.41	25.88	0.792	0.574	88.4	134.2	77.4	244586	371467	214210	High	High	High
High	XP_028159851.1	PHD finger-like domain-containing protein 5A [Ostrinia furnacalis]	12	1	3	1	110	12.5	8.31	5.76	0.692	0.573	103.5	124.9	71.6	81034.3	97743.9	56054.9	High	High	High
High	XP_028157006.1	vacuolar protein sorting-associated protein 28 homolog [Ostrinia furnacalis]	19	3	4	3	210	24.8	5.33	10.33	0.52	0.57	123.4	112.5	64.1	56704.1	51688	29467	High	High	Peak Found
High	XP_028164438.1	mitochondrial-processing peptidase subunit alpha [Ostrinia furnacalis]	16	7	10	7	538	59.4	6.83	18.11	0.83	0.569	98.2	123.9	77.8	286630	361633	227172	High	High	High
High	XP_028176384.1	14-3-3 protein zeta isoform X1 [Ostrinia furnacalis]	41	10	24	8	290	32.9	5.3	60.5	0.615	0.568	113.7	107.6	78.7	2.6561e+06	2.5148e+06	1.83888e+06	High	High	High
High	XP_028169507.1	nucleosome assembly protein 1-like 1 isoform X1 [Ostrinia furnacalis]	30	6	12	6	408	46.3	4.74	31.17	0.866	0.567	124	108.6	67.4	721388	632011	391897	High	High	High
High	XP_028170166.1	mitotic checkpoint protein BUB3 [Ostrinia furnacalis]	14	4	11	4	332	37.6	8.09	29.85	0.538	0.566	120.3	126.8	52.9	470880	496554	207182	High	High	High
High	XP_028167722.1	eukaryotic peptide chain release factor GTP-binding subunit ERF3A isoform X1 [Ostrinia furnacalis]	15	7	12	7	608	66.2	5.22	31.67	0.795	0.566	96	121	83	658795	829717	569356	High	High	High
High	XP_028170743.1	CAP-Gly domain-containing linker protein 1 isoform X7 [Ostrinia furnacalis]	6	8	14	8	1941	219.6	5.43	29.12	0.862	0.566	92.2	129.4	78.4	979193	1.3748e+06	832487	High	High	High
High	XP_028160898.1	la-related protein 1 isoform X1 [Ostrinia furnacalis]	17	10	15	10	836	94.6	6.3	34.69	0.661	0.566	100.6	126.1	73.2	345551	433038	251391	High	High	High
High	XP_028156476.1	ATP-dependent RNA helicase dbp2-like [Ostrinia furnacalis]	15	5	21	4	515	58.8	9.35	52.4	0.983	0.566	76.9	144.8	78.3	166948	314250	170056	High	High	High
High	XP_028177360.1	heat shock protein 75 kDa, mitochondrial [Ostrinia furnacalis]	17	10	23	10	692	78.6	7.94	55.57	1.035	0.565	94.1	132.1	73.8	1.40473e+06	1.97226e+06	1.10195e+06	High	High	High
High	XP_028161329.1	rRNA 2'-O-methyltransferase fibrillarin-like isoform X1 [Ostrinia furnacalis]	57	13	27	13	320	33.3	10.24	80.8	1.033	0.563	77.7	148.5	73.8	2.29531e+06	4.38627e+06	2.18142e+06	High	High	High
High	XP_028161071.1	serine/arginine-rich splicing factor 1A isoform X1 [Ostrinia furnacalis]	40	10	40	10	241	27.1	9.74	91.43	0.665	0.563	92.6	142	65.4	4.3699e+06	6.6976e+06	3.08707e+06	High	High	High
High	XP_028177484.1	splicing factor 3A subunit 2 [Ostrinia furnacalis]	16	3	4	3	261	30	9.57	9.59	0.636	0.562	108.4	122.6	68.9	71905.6	81318.1	45700.6	High	High	Peak Found
High	XP_028169834.1	elongation factor 1-alpha [Ostrinia furnacalis]	60	18	113	18	462	50.3	9.1	347.49	1.223	0.561	64.8	158.1	77.1	1.97011e+07	4.80737e+07	2.34256e+07	High	High	High
High	XP_028161744.1	E3 ubiquitin-protein ligase ZNF598 [Ostrinia furnacalis]	22	11	18	11	808	89.6	8.7	42.55	0.867	0.561	83	128.8	88.2	2.36187e+07	3.66456e+07	2.50869e+07	High	High	High
High	XP_028161828.1	60S ribosomal protein L27a [Ostrinia furnacalis]	24	5	23	5	148	16.5	10.62	61.47	1.006	0.561	84.7	138.1	77.2	4.31152e+06	7.03275e+06	3.93329e+06	High	High	High
High	XP_028166669.1	hydroxysteroid dehydrogenase-like protein 2 [Ostrinia furnacalis]	5	2	4	2	429	46.3	8.7	8.64	1.392	0.561	60.1	149.5	90.4	52000.6	129363	78225	High	High	High
High	XP_028173890.1	glycerol kinase-like isoform X1 [Ostrinia furnacalis]	3	1	2	1	514	56	5.55	2	0.379	0.56	145.8	98.8	55.3	49964.4	33867.2	18952.7	High	High	Not Found
High	XP_028174626.1	zinc finger CCCH domain-containing protein 15 homolog [Ostrinia furnacalis]	8	3	7	3	399	45.1	5.63	10.02	0.92	0.559	75.3	142.5	82.2	136729	258942	149317	High	High	High
High	XP_028165102.1	heat shock protein 83 [Ostrinia furnacalis]	56	32	100	32	716	82.4	5.11	258.07	0.758	0.558	94.6	134.2	71.2	1.06353e+07	1.50951e+07	8.00234e+06	High	High	High
High	XP_028175378.1	mannose-P-dolichol utilization defect 1 protein homolog [Ostrinia furnacalis]	8	2	6	2	247	26.8	9.25	10.78	0.821	0.558	91.1	134.1	74.8	48613.1	71531.6	39905.6	High	High	High
High	XP_028158364.1	40S ribosomal protein SA [Ostrinia furnacalis]	45	9	41	9	308	33.6	4.98	121.54	0.737	0.557	100.3	128.4	71.3	5.81995e+06	7.44975e+06	4.13903e+06	High	High	High
High	XP_028166553.1	mediator of RNA polymerase II transcription subunit 25-like isoform X2 [Ostrinia furnacalis]	3	1	1	1	690	74.6	8.29	0	0.46	0.557	131.3	108.4	60.3	21708	17915	9976.94	High	Not Found	Peak Found
High	XP_028175252.1	acyl-CoA:lysophosphatidylglycerol acyltransferase 1-like [Ostrinia furnacalis]	7	2	2	2	204	23.6	7.83	3.83	0.928	0.556	83.4	139.3	77.4	23622.1	39459.7	21926.7	Peak Found	Peak Found	High
High	XP_028158442.1	40S ribosomal protein S3a-like [Ostrinia furnacalis]	13	1	3	1	72	8.4	8.5	6.74	0.885	0.556	86.2	137.4	76.4	817024	1.302e+06	723428	High	High	High
High	XP_028166785.1	enoyl-[acyl-carrier-protein] reductase, mitochondrial [Ostrinia furnacalis]	16	6	10	6	635	70.2	7.72	28.51	1.058	0.556	90.7	150.7	58.6	532181	883697	343791	High	High	High
High	XP_028176657.1	40S ribosomal protein S27 [Ostrinia furnacalis]	68	4	19	4	84	9.4	9.83	55.14	0.672	0.554	97.2	135.8	67	6.62012e+06	9.24944e+06	4.56349e+06	High	High	High
High	XP_028159527.1	putative ATP-dependent RNA helicase Pl10 isoform X2 [Ostrinia furnacalis]	44	26	102	25	724	81	8.06	304.86	1.004	0.553	85.4	137.8	76.9	5.38067e+06	8.68457e+06	4.84675e+06	High	High	High
High	XP_028176980.1	coatomer subunit beta' isoform X2 [Ostrinia furnacalis]	49	31	63	1	921	103.8	5.22	177.12	0.827	0.553	90.2	133.6	76.2	3.87686e+06	5.73972e+06	3.27263e+06	High	High	Peak Found
High	XP_028168582.1	eukaryotic translation initiation factor 3 subunit F [Ostrinia furnacalis]	31	4	8	4	277	30.2	5.6	23.61	0.756	0.552	96.2	132.4	71.4	186835	257040	138687	High	High	High
High	XP_028160269.1	cytochrome c [Ostrinia furnacalis]	13	1	1	1	108	11.8	9.48	2.58	1.289	0.551	64.8	151.7	83.5	72936.1	170752	94041.6	Peak Found	High	Peak Found
High	XP_028166784.1	nucleolar protein 58 [Ostrinia furnacalis]	30	12	29	12	543	60.6	8.29	83.83	0.792	0.549	90.1	132.7	77.2	1.53775e+06	2.26664e+06	1.31822e+06	High	High	High
High	XP_028174524.1	NEDD8-activating enzyme E1 regulatory subunit [Ostrinia furnacalis]	12	4	5	4	535	59.9	5.6	12.79	0.322	0.549	167.7	75.3	56.9	130116	58429	44156	High	Peak Found	High
High	XP_028159296.1	26S proteasome non-ATPase regulatory subunit 6 isoform X1 [Ostrinia furnacalis]	9	3	7	3	382	43.4	6.16	16.31	0.647	0.549	107.4	123.8	68.9	75924.4	87518.3	48710.2	High	High	High
High	XP_028159413.1	chromobox protein homolog 5-like [Ostrinia furnacalis]	34	6	23	6	192	21.9	6.2	67.64	0.743	0.548	95.2	131.1	73.6	2.00078e+06	2.75406e+06	1.54702e+06	High	High	High
High	XP_028166686.1	60S ribosomal protein L22-like [Ostrinia furnacalis]	38	4	24	4	147	16.8	9.82	87.46	0.995	0.548	84.6	138.8	76.6	1.64947e+07	2.70773e+07	1.49394e+07	High	High	High
High	XP_028170492.1	ras GTPase-activating protein-binding protein 2-like, partial [Ostrinia furnacalis]	7	2	4	2	440	47.3	7.36	12.13	0.868	0.548	82.7	142.3	75	62126.7	106848	56315.9	High	High	High
High	XP_028169853.1	uncharacterized protein LOC114359599 [Ostrinia furnacalis]	42	3	12	3	91	9.5	11.43	32.68	0.955	0.547	79.9	144.4	75.7	3059589	5.53047e+06	2.89763e+06	High	High	High
High	XP_028163496.1	large subunit GTPase 1 homolog [Ostrinia furnacalis]	36	18	34	18	639	72.7	7.42	90.07	0.704	0.547	116.3	123.8	59.8	1.75844e+06	1.87172e+06	904581	High	High	High
High	XP_028177791.1	glycine-rich RNA-binding protein GRP2A-like [Ostrinia furnacalis]	32	9	27	9	282	30.5	9.85	73.84	1.262	0.546	67	155.5	77.5	1.42833e+06	3.31607e+06	1.6536e+06	High	High	High
High	XP_028171057.1	superoxide dismutase [Mn], mitochondrial [Ostrinia furnacalis]	26	5	7	5	216	24.2	8.51	10.37	0.979	0.546	88.6	135.8	75.7	180931	277418	154625	High	High	High
High	XP_028161261.1	ubiquitin-40S ribosomal protein S27a [Ostrinia furnacalis]	51	6	20	6	156	18	9.73	53.1	0.387	0.546	133.9	112.3	53.8	4.41055e+06	3.70084e+06	1.77292e+06	High	High	High
High	XP_028161740.1	E3 ubiquitin-protein ligase SIAH1-like [Ostrinia furnacalis]	4	1	3	1	330	36.9	8.88	6.72	0.631	0.545	107.6	124.5	67.9	60917.1	70450.3	38419.6	High	High	High
High	XP_028177540.1	cyclin-dependent kinase 1-like [Ostrinia furnacalis]	27	6	12	6	318	36.8	8.12	28.29	0.558	0.544	120.6	123.2	56.2	399092	407979	186061	High	High	High
High	XP_028161482.1	nucleolar protein dao-5 isoform X1 [Ostrinia furnacalis]	7	5	12	5	730	76.5	9.06	30.41	0.998	0.544	73.6	145.5	80.9	681306	1.3458e+06	748636	High	High	High
High	XP_028175335.1	cyclin-K [Ostrinia furnacalis]	4	1	1	1	392	43.7	8.31	3.47	0.151	0.544	209.9	58.4	31.8	59069.2	16430	8942.02	High	Not Found	Not Found
High	XP_028157087.1	protein lingerer-like [Ostrinia furnacalis]	8	3	8	3	839	86.2	8.37	16.1	1.087	0.544	81.8	128.5	89.7	288204	452725	315996	High	High	High
High	XP_028161453.1	guanine nucleotide-binding protein subunit beta-like protein [Ostrinia furnacalis]	77	19	81	19	319	35.9	7.74	202.79	0.811	0.543	91.5	133.6	74.9	9.12896e+06	1.33216e+07	7.47229e+06	High	High	High
High	XP_028161791.1	cytochrome c-type heme lyase [Ostrinia furnacalis]	9	2	2	2	275	31.8	6.44	1.84	1.059	0.542	74.8	146	79.2	17066.1	33327.3	18072	Peak Found	High	Peak Found
High	XP_028157546.1	coiled-coil domain-containing protein 43 [Ostrinia furnacalis]	6	1	1	1	201	22.9	5.11	2.18	1.248	0.54	65.8	152.1	82.1	49142.9	113645	61347.6	Peak Found	High	Peak Found
High	XP_028174048.1	5'-3' exoribonuclease 2 homolog isoform X1 [Ostrinia furnacalis]	36	18	59	18	597	68.4	9.54	141.56	0.816	0.538	98.2	116.5	85.3	2.38963e+06	2.83602e+06	2.07592e+06	High	High	High
High	XP_028164933.1	mesencephalic astrocyte-derived neurotrophic factor homolog [Ostrinia furnacalis]	19	3	8	3	173	19.8	8.19	18.28	1.577	0.537	48.9	166.7	84.4	274609	935701	473581	High	High	High
High	XP_028174300.1	eukaryotic translation initiation factor 4E type 2 [Ostrinia furnacalis]	18	3	7	3	248	28	7.65	18.39	0.85	0.537	110.3	128.8	60.9	218810	255562	120825	High	High	High
High	XP_028175581.1	multidrug resistance-associated protein 1 isoform X3 [Ostrinia furnacalis]	3	3	3	3	1517	169.1	6.98	7.61	1.44	0.536	58.5	157.2	84.2	15360.5	41281.1	22114.4	Peak Found	High	Peak Found
High	XP_028175376.1	40S ribosomal protein S15 [Ostrinia furnacalis]	43	5	25	5	147	17	10.43	68.9	0.937	0.535	81	139.4	79.6	823176	1.41592e+06	808407	High	High	High
High	XP_028165813.1	ubiquitin-like protein FUBI isoform X1 [Ostrinia furnacalis]	22	3	16	3	135	14.9	10.23	42.59	1.3	0.533	61.3	155.8	82.9	1.57553e+07	4.00291e+07	2.1302e+07	High	High	High
High	XP_028159253.1	serine-protein kinase ATM [Ostrinia furnacalis]	0	1	1	1	2812	320.9	6.95	1.72	0.323	0.533	155.6	94.2	50.2	27732.9	16790.6	8952	High	Not Found	Peak Found
High	XP_028156171.1	T-complex protein 1 subunit delta [Ostrinia furnacalis]	20	7	14	7	541	57.3	6.92	37.66	0.694	0.533	102.9	130.7	66.5	412869	524461	266805	High	High	High
High	XP_028179440.1	actin, muscle-type A2 [Ostrinia furnacalis]	38	11	40	1	376	41.8	5.48	106.24	1.255	0.531	70.1	153.7	76.2	563506	1.23538e+06	612631	High	High	High
High	XP_028177980.1	annexin B9-like isoform X1 [Ostrinia furnacalis]	48	19	71	19	480	53.1	6.39	208.89	0.887	0.53	79.1	147.2	73.7	8.19111e+06	1.52473e+07	7.62849e+06	High	High	High
High	XP_028170953.1	uncharacterized protein LOC114360441, partial [Ostrinia furnacalis]	11	4	9	4	710	80.4	6.21	20.94	0.807	0.53	87.3	140.9	71.8	113645	183377	93486.9	High	High	High
High	XP_028156568.1	CWF19-like protein 2 homolog [Ostrinia furnacalis]	5	2	3	2	626	72.6	8.7	8.31	0.726	0.529	96.8	132.8	70.3	76752	105283	55721.4	High	High	Peak Found
High	XP_028174285.1	LOW QUALITY PROTEIN: uncharacterized protein LOC114362902 [Ostrinia furnacalis]	2	1	3	1	965	103	9.16	8.65	0.491	0.529	124	115.1	60.9	46147.1	42807.2	22655.2	High	High	High
High	XP_028162699.1	eukaryotic initiation factor 4A [Ostrinia furnacalis]	47	12	25	11	419	47.4	5.4	71.87	0.778	0.529	99.5	141	59.5	987539	1.39879e+06	589799	High	High	High
High	XP_028172918.1	eukaryotic translation initiation factor 4H [Ostrinia furnacalis]	7	1	2	1	295	31	9.64	2.68	1.288	0.526	63.3	155	81.6	20519.3	50224.3	26436.6	High	High	Peak Found
High	XP_028155922.1	V-type proton ATPase catalytic subunit A [Ostrinia furnacalis]	20	8	17	8	617	68	5.27	38.78	0.86	0.524	80.8	146.7	72.6	226619	411523	203555	High	High	High
High	XP_028161045.1	transcription elongation regulator 1-like [Ostrinia furnacalis]	16	10	17	10	1334	147.3	6.95	36.1	0.528	0.521	130.3	113.2	56.4	1.75798e+06	1.52756e+06	761482	High	High	High
High	XP_028169057.1	40S ribosomal protein S3a-like [Ostrinia furnacalis]	45	5	12	5	67	7.6	10.43	27.43	0.793	0.52	95.9	128.6	75.5	3.58e+06	4.8018e+06	2.81897e+06	High	High	High
High	XP_028169688.1	1-acyl-sn-glycerol-3-phosphate acyltransferase gamma-like [Ostrinia furnacalis]	3	1	1	1	383	44.5	8.98	2.28	0.863	0.517	85	141.7	73.3	32401.2	54044.2	27960.3	Peak Found	High	Peak Found
High	XP_028178249.1	eukaryotic translation initiation factor 3 subunit E [Ostrinia furnacalis]	33	13	30	13	445	52	5.81	62.32	0.563	0.515	113.4	123	63.6	1.54326e+06	1.67462e+06	866530	High	High	High
High	XP_028175541.1	ubiquitin-like modifier-activating enzyme 1 [Ostrinia furnacalis]	19	14	21	14	1175	130.5	6.39	45.17	0.711	0.515	97.6	133.6	68.8	440204	602652	310214	High	High	High
High	XP_028160165.1	putative helicase mov-10-B.2 [Ostrinia furnacalis]	1	1	1	1	1014	115	8.32	1.73	0.723	0.512	95.7	135.1	69.2	85618	120821	61907.5	Peak Found	Peak Found	High
High	XP_028176104.1	RNA-binding protein cabeza-like isoform X1 [Ostrinia furnacalis]	23	5	10	5	440	43.3	9.19	35.76	0.87	0.51	79.8	138.4	81.8	728272	1.26289e+06	746127	High	High	High
High	XP_028163682.1	cytochrome c oxidase subunit 5B, mitochondrial-like [Ostrinia furnacalis]	13	1	2	1	122	13.9	8.85	4.22	0.459	0.509	127.1	114.6	58.3	44463.4	40080.9	20410	High	High	Peak Found
High	XP_028178368.1	eukaryotic translation initiation factor 3 subunit B [Ostrinia furnacalis]	15	8	17	8	696	80.9	5.73	32.59	0.682	0.508	95.8	138.3	65.9	558097	806272	384228	High	High	High
High	XP_028167243.1	protein FAM32A [Ostrinia furnacalis]	31	3	12	3	112	13.4	9.63	30.52	0.88	0.508	82.5	145.4	72.1	2.0622e+06	3.63289e+06	1.80272e+06	High	High	High
High	XP_028170777.1	zinc finger CCCH domain-containing protein 18-like isoform X2 [Ostrinia furnacalis]	6	5	10	5	917	100.1	9.86	24.49	0.605	0.508	108.1	126.9	64.9	455549	534764	273465	High	High	High
High	XP_028170840.1	protein disulfide-isomerase A5 isoform X1 [Ostrinia furnacalis]	33	13	26	13	643	72.5	8.1	73.51	1.185	0.507	63.5	161.4	75.2	801685	2.03818e+06	949582	High	High	High
High	XP_028167273.1	transcription elongation factor 1 homolog [Ostrinia furnacalis]	22	1	5	1	82	9.6	8.27	12.45	1.099	0.507	70.3	152.4	77.3	419741	910042	461444	High	High	High
High	XP_028163671.1	5'-3' exoribonuclease 2 homolog [Ostrinia furnacalis]	31	7	20	7	375	43.2	6.09	58.78	0.564	0.506	112.9	123.3	63.8	1.26085e+06	1.37689e+06	712598	High	High	High
High	XP_028178918.1	uncharacterized protein LOC114366284 [Ostrinia furnacalis]	1	1	3	1	1600	181.2	5.52	7.26	0.578	0.505	110.1	126.2	63.7	52242.8	59867.4	30210	High	High	High
High	XP_028156668.1	protein PRRC2A-like isoform X1 [Ostrinia furnacalis]	11	15	26	15	2079	227.2	9.31	53.7	0.721	0.503	79.5	151.8	68.6	423558	808533	365437	High	High	High
High	XP_028178977.1	ATP-binding cassette sub-family F member 1 [Ostrinia furnacalis]	33	21	54	21	918	102.5	6.9	135.51	1.065	0.502	70.4	156.7	72.9	2.24097e+06	4.98563e+06	2.31823e+06	High	High	High
High	XP_028157986.1	uncharacterized protein LOC114351119 [Ostrinia furnacalis]	16	5	10	4	452	50	7.8	24.96	0.808	0.501	85.1	144	70.9	64003.8	108277	53346.1	High	High	High
High	XP_028170705.1	glutaredoxin-3 [Ostrinia furnacalis]	18	3	6	3	220	24.1	5.44	16.22	0.715	0.5	98.8	132.1	69.1	206981	276697	144791	High	High	High
High	XP_028177772.1	histone H1B-like [Ostrinia furnacalis]	24	7	38	7	235	23.5	10.68	102.89	1.151	0.5	66.2	156.9	77	1.999e+07	4.74119e+07	2.32538e+07	High	High	High
High	XP_028160706.1	GRB10-interacting GYF protein 2 isoform X1 [Ostrinia furnacalis]	17	19	42	19	1644	177.9	6.9	103.31	0.8	0.499	94.3	139.9	65.9	962674	1.42795e+06	672500	High	High	High
High	XP_028168363.1	calcium-transporting ATPase sarcoplasmic/endoplasmic reticulum type [Ostrinia furnacalis]	15	8	10	8	869	95	5.59	25.26	0.962	0.498	73.1	147.5	79.4	225866	455398	245101	High	High	High
High	XP_028170107.1	60S ribosomal protein L39 [Ostrinia furnacalis]	20	1	7	1	51	6.4	12.56	20.38	0.833	0.497	85.5	143.2	71.2	2.50791e+06	4.19947e+06	2.08891e+06	High	High	High
High	XP_028172149.1	importin subunit alpha-5-like [Ostrinia furnacalis]	12	1	2	1	122	13.6	9.63	4.11	0.255	0.497	169.6	87.1	43.3	100545	51627.3	25678	High	High	Peak Found
High	XP_028166371.1	ran-binding protein 3 isoform X1 [Ostrinia furnacalis]	15	5	9	5	447	48.1	5.26	17.66	0.826	0.497	85.2	138.7	76.1	265574	432214	237109	High	High	High
High	XP_028160785.1	selenoprotein K-like [Ostrinia furnacalis]	13	1	3	1	89	9.5	9.41	6.42	0.799	0.494	87.9	142	70.2	234509	378943	187355	High	High	High
High	XP_028161026.1	U4/U6.U5 small nuclear ribonucleoprotein 27 kDa protein [Ostrinia furnacalis]	15	2	5	2	151	18	11.6	8.7	0.642	0.494	102.7	138	59.3	390167	524144	225426	High	High	High
High	XP_028160623.1	H/ACA ribonucleoprotein complex subunit 4 [Ostrinia furnacalis]	35	12	25	12	510	57.3	9.25	58.68	0.778	0.494	91.6	138.2	70.2	1.29913e+06	1.96092e+06	996484	High	High	High
High	XP_028164927.1	26S proteasome non-ATPase regulatory subunit 4 [Ostrinia furnacalis]	16	3	5	3	365	39.6	4.93	16.29	0.303	0.494	146.1	86	68	169028	99482.8	78664	High	High	High
High	XP_028167803.1	uncharacterized protein LOC114358126 [Ostrinia furnacalis]	10	4	9	4	550	62.7	6.74	22.49	0.832	0.493	72.9	152.8	74.4	149402	313190	152508	High	High	High
High	XP_028179468.1	40S ribosomal protein S14 [Ostrinia furnacalis]	38	5	17	5	151	16.2	10.46	56.85	0.781	0.491	84.2	144.7	71	4.55554e+06	7.82762e+06	3.84279e+06	High	High	High
High	XP_028165643.1	HIV Tat-specific factor 1 homolog [Ostrinia furnacalis]	24	5	10	5	219	24.7	4.73	26.94	0.704	0.49	85.5	153.1	61.4	884014	1.58384e+06	635137	High	High	High
High	XP_028168990.1	TBC1 domain family member 20 [Ostrinia furnacalis]	7	2	2	2	430	49.3	5.68	3.58	1.673	0.49	49.3	168.3	82.4	8941.87	30547.2	14960.3	Not Found	High	Not Found
High	XP_028177309.1	interferon-related developmental regulator 2 [Ostrinia furnacalis]	34	9	20	9	425	45.7	6.79	55.68	0.704	0.489	93	140.9	66.1	1.20706e+06	1.82828e+06	857467	High	High	High
High	XP_028163644.1	AMP deaminase 2 isoform X1 [Ostrinia furnacalis]	9	4	6	4	797	90.9	6.57	13	0.933	0.488	78.2	147.1	74.7	92647	174238	88438.4	High	High	High
High	XP_028176503.1	40S ribosomal protein S29 [Ostrinia furnacalis]	16	1	7	1	56	6.6	9.91	15.31	2.224	0.487	38.5	175.8	85.7	303143	1.3831e+06	674056	High	High	High
High	XP_028161869.1	probable dual specificity protein kinase madd-3 isoform X1 [Ostrinia furnacalis]	2	2	2	2	1012	113.8	5.06	3	0.789	0.487	84	148.4	67.6	102001	180324	82093	High	Peak Found	Peak Found
High	XP_028173655.1	phosphoribosyl pyrophosphate synthase-associated protein 1-like [Ostrinia furnacalis]	10	1	1	1	157	17.4	5.34	3.17	0.644	0.487	101.1	133.7	65.1	32248	42639.2	20765.6	High	Peak Found	Peak Found
High	XP_028161501.1	low molecular weight phosphotyrosine protein phosphatase 1-like isoform X1 [Ostrinia furnacalis]	14	2	3	2	165	19	6.77	6.62	0.261	0.486	153.4	92.3	54.3	229360	138037	81193.1	High	Peak Found	High
High	XP_028179291.1	ankyrin repeat and MYND domain-containing protein 2 [Ostrinia furnacalis]	20	5	11	5	396	44	7.14	21.1	0.794	0.484	86.7	148.4	64.8	181809	311228	135936	High	High	High
High	XP_028170041.1	glutathione S-transferase 1-like [Ostrinia furnacalis]	49	9	30	9	215	24.1	7.52	81.23	0.842	0.484	79.6	147.5	72.8	1.28095e+06	2.37248e+06	1.17128e+06	High	High	High
High	XP_028162503.1	double-stranded RNA-specific editase B2 isoform X2 [Ostrinia furnacalis]	24	5	8	5	416	45.5	9.36	19.6	0.878	0.483	79.3	146.6	74.2	473179	875092	442675	High	High	High
High	XP_028167158.1	sarcoplasmic calcium-binding protein isoform X1 [Ostrinia furnacalis]	4	1	2	1	279	32.2	6.86	3.88	0.626	0.482	102.5	133.3	64.2	78841.5	102486	49352.2	Peak Found	High	Peak Found
High	XP_028175251.1	NHP2-like protein 1 [Ostrinia furnacalis]	15	2	6	2	130	14.2	7.85	3.44	1.126	0.481	64.1	156.3	79.6	100367	244875	124618	High	High	High
High	XP_028168038.1	FAS-associated factor 1 [Ostrinia furnacalis]	9	4	7	4	641	72	5.36	16.24	0.77	0.481	88.7	143.3	68	90268.3	145870	69241.4	High	High	High
High	XP_028169861.1	titin [Ostrinia furnacalis]	12	18	36	18	4064	471.4	7.69	79.92	0.802	0.479	86.6	146.8	66.6	1.33003e+06	2.25517e+06	1.02207e+06	High	High	High
High	XP_028161477.1	protein FAM98A-like [Ostrinia furnacalis]	7	2	3	2	529	58.1	9.04	7.91	0.911	0.477	78.4	150.1	71.5	74876	143228	68248.9	Peak Found	High	High
High	XP_028175460.1	signal recognition particle 19 kDa protein [Ostrinia furnacalis]	9	1	3	1	145	16.8	10.08	2.14	0.717	0.476	93.1	140.1	66.8	35323.1	53165.8	25326.9	High	High	High
High	XP_028170804.1	heat shock 70 kDa protein 14 [Ostrinia furnacalis]	5	2	2	2	473	52	5.17	4.18	0.962	0.476	75.3	152.2	72.5	29420.9	59430.7	28302.7	Peak Found	High	Peak Found
High	XP_028169275.1	prohibitin-2 [Ostrinia furnacalis]	19	4	6	4	299	33.1	9.7	12.81	0.769	0.476	93.6	140.7	65.6	157481	236712	110387	High	High	High
High	XP_028158009.1	60S ribosomal protein L31 [Ostrinia furnacalis]	40	5	18	5	124	14.3	10.58	45.4	1.064	0.474	78.1	143.6	78.3	4.81546e+06	8.86145e+06	4.82959e+06	High	High	High
High	XP_028155934.1	ribosome-recycling factor, mitochondrial [Ostrinia furnacalis]	46	8	27	8	254	28.3	9.6	75.4	1.163	0.471	64.5	156.6	78.9	2.09661e+06	5.08928e+06	2.56249e+06	High	High	High
High	XP_028166783.1	pre-rRNA-processing protein TSR1 homolog [Ostrinia furnacalis]	13	7	14	7	788	89.9	6.79	29.33	0.966	0.471	77.2	149.7	73	155845	302151	147325	High	High	High
High	XP_028174895.1	tyrosine-protein phosphatase non-receptor type 9 isoform X1 [Ostrinia furnacalis]	5	2	4	2	786	88.2	9.41	11.53	0.498	0.47	117.2	124.4	58.4	47307.1	50203.2	23581.7	High	High	Peak Found
High	XP_028178941.1	translation machinery-associated protein 7 homolog [Ostrinia furnacalis]	31	3	8	3	64	7	10.05	20.42	1.305	0.469	58.2	165.7	76.1	2.66553e+06	7.593e+06	3.48562e+06	High	High	High
High	XP_028169175.1	transcription factor BTF3 homolog 4-like [Ostrinia furnacalis]	32	3	7	3	174	19	8.69	22.83	1.212	0.468	57.5	182.9	59.6	240075	764215	249222	High	High	High
High	XP_028176219.1	zinc finger protein 706-like [Ostrinia furnacalis]	26	3	5	3	77	8.7	9.79	11.43	1.261	0.468	60	162.4	77.7	393224	1.06493e+06	509433	High	High	High
High	XP_028159973.1	ataxin-2-like protein [Ostrinia furnacalis]	9	4	8	4	723	77.1	7.3	13.09	0.646	0.467	114.2	119.1	66.7	178346	186132	104199	High	High	High
High	XP_028175636.1	mRNA cap guanine-N7 methyltransferase [Ostrinia furnacalis]	4	2	2	2	406	47	6.48	2.34	0.709	0.467	92.2	140.9	66.9	85700.2	130996	62153.3	Peak Found	High	High
High	XP_028159225.1	cullin-3 isoform X1 [Ostrinia furnacalis]	21	11	20	11	761	87.9	8.81	46.87	0.625	0.465	107.1	128	65	451956	540362	274235	High	High	High
High	XP_028178138.1	abl interactor 2 [Ostrinia furnacalis]	7	2	2	2	425	46.2	6.77	5.66	0.478	0.464	119.9	124.7	55.3	74168	77130.7	34224.3	High	Peak Found	Peak Found
High	XP_028164456.1	LOW QUALITY PROTEIN: YTH domain-containing family protein [Ostrinia furnacalis]	6	3	3	3	587	65.6	7.8	4.85	0.903	0.463	72.4	159.7	67.9	101022	222908	94784.1	Peak Found	High	Peak Found
High	XP_028179483.1	X-ray repair cross-complementing protein 5-like [Ostrinia furnacalis]	12	6	8	6	708	80.5	5.47	12.03	0.634	0.463	85.7	150.8	63.6	334657	588979	248338	High	High	High
High	XP_028172385.1	CCAAT/enhancer-binding protein gamma-like [Ostrinia furnacalis]	40	4	8	4	121	14.2	8.28	14.07	0.813	0.461	94.6	132.6	72.7	448195	628155	344486	High	High	High
High	XP_028156058.1	serrate RNA effector molecule homolog isoform X1 [Ostrinia furnacalis]	15	7	11	7	872	99.2	6.44	23.12	0.543	0.458	118.8	115.7	65.5	370728	361207	204545	High	High	High
High	XP_028176739.1	chromodomain-helicase-DNA-binding protein 7 [Ostrinia furnacalis]	0	1	1	1	3730	414.8	7.08	2.02	0.41	0.455	129.7	117.1	53.2	18147.6	16380.6	7448.84	High	Not Found	Peak Found
High	XP_028162443.1	eukaryotic translation initiation factor 2 subunit 1 [Ostrinia furnacalis]	23	6	14	6	331	36.9	5.05	31.94	0.627	0.454	97	139.8	63.2	675715	973275	439979	High	High	High
High	XP_028178946.1	translocator protein-like isoform X1 [Ostrinia furnacalis]	8	3	4	3	187	20.9	8.02	1.65	0.716	0.452	88.8	145.4	65.8	380199	622830	281786	Peak Found	High	High
High	XP_028163315.1	plasminogen activator inhibitor 1 RNA-binding protein-like [Ostrinia furnacalis]	37	14	41	14	384	43.1	9.06	113.64	0.893	0.451	71.9	154.3	73.9	3.0557e+06	6.55839e+06	3.1408e+06	High	High	High
High	XP_028164919.1	splicing factor 3A subunit 3 [Ostrinia furnacalis]	4	2	2	2	502	57.7	6.3	4.06	0.528	0.451	108.8	132.2	59	56499.9	68676.3	30668.7	High	Peak Found	Peak Found
High	XP_028173595.1	eukaryotic translation initiation factor 3 subunit A-like isoform X4 [Ostrinia furnacalis]	26	21	44	21	1164	136.9	8.94	105.48	0.681	0.449	95.5	138.1	66.4	1.2604e+06	1.82191e+06	876397	High	High	High
High	XP_028164653.1	Y-box factor homolog [Ostrinia furnacalis]	30	4	14	4	266	28.5	10.46	32.43	0.667	0.448	97.3	139.6	63.1	391074	561312	253499	High	High	High
High	XP_028161796.1	coatomer subunit gamma [Ostrinia furnacalis]	12	6	9	6	864	95	5.57	26.12	0.592	0.448	95.4	144.5	60.1	135428	204998	85311.3	High	High	Peak Found
High	XP_028166715.1	ATP-binding cassette sub-family D member 3-like [Ostrinia furnacalis]	9	3	6	3	532	60.7	9.39	16.14	0.836	0.447	81.3	148.6	70	73068.1	133597	62955.6	High	High	High
High	XP_028178137.1	cell division cycle and apoptosis regulator protein 1-like [Ostrinia furnacalis]	15	11	27	11	1137	127.4	6.48	78.17	0.744	0.446	83.7	148.8	67.5	753444	1.33849e+06	607385	High	High	High
High	XP_028161893.1	eukaryotic translation initiation factor 4B [Ostrinia furnacalis]	25	13	27	13	588	68.1	9.19	77.95	0.944	0.444	76.9	152.1	70.9	2.23075e+06	4.41058e+06	2.05704e+06	High	High	High
High	XP_028175254.1	ATP-dependent DNA helicase 2 subunit 1 [Ostrinia furnacalis]	8	3	5	3	593	66.5	5.53	15.96	0.603	0.443	102.8	135.3	61.9	82303.4	108247	49537.6	High	High	High
High	XP_028158776.1	maternal protein exuperantia [Ostrinia furnacalis]	4	1	1	1	413	45.1	7.88	2.09	1.959	0.442	40.6	179.8	79.6	8102.28	35879.4	15876.4	Not Found	High	Not Found
High	XP_028170304.1	heat shock 70 kDa protein cognate 4 [Ostrinia furnacalis]	55	28	145	20	653	71.3	5.47	401.19	0.436	0.441	124.4	119.6	56	3.51462e+07	3.38011e+07	1.58388e+07	High	High	High
High	XP_028169880.1	stomatin-like protein 2, mitochondrial [Ostrinia furnacalis]	6	2	2	2	406	45.3	6.83	3.99	0.34	0.441	142	109.7	48.3	22466.5	17347.7	7646.57	High	High	Not Found
High	XP_028171799.1	putative RNA-binding protein Luc7-like 2 isoform X1 [Ostrinia furnacalis]	31	9	26	9	360	42.2	9.25	57.13	0.551	0.438	116.5	121.5	62	2.22126e+06	2.31769e+06	1.18229e+06	High	High	High
High	XP_028170081.1	uncharacterized protein LOC114359771 [Ostrinia furnacalis]	30	5	15	5	217	24.6	9.85	38.16	1.584	0.438	52	169.9	78.1	832547	2.72037e+06	1.25002e+06	High	High	High
High	XP_028159203.1	UPF0430 protein CG31712 [Ostrinia furnacalis]	3	1	2	1	254	30.6	10.18	1.94	0.51	0.436	112	130.9	57.1	57243.2	66934.1	29176.7	High	Peak Found	High
High	XP_028166692.1	14-3-3 protein epsilon [Ostrinia furnacalis]	50	11	27	9	262	29.7	4.81	68.04	0.645	0.435	97.1	137	65.8	1.77105e+06	2.49904e+06	1.20053e+06	High	High	High
High	XP_028168998.1	actin-related protein 2/3 complex subunit 4 [Ostrinia furnacalis]	11	2	4	2	168	19.8	9.01	8.48	0.735	0.435	86.1	145.7	68.2	114727	194064	90810.6	High	High	High
High	XP_028161221.1	thymosin beta isoform X2 [Ostrinia furnacalis]	16	2	3	2	170	18.9	5.15	7.79	0.769	0.433	84.4	150.1	65.5	51793.9	92165.7	40189	High	High	High
High	XP_028159301.1	coronin-2B-like isoform X1 [Ostrinia furnacalis]	2	1	1	1	590	66.4	8.48	2.16	0.861	0.433	77.9	155	67.1	21430.3	42638.3	18453.1	Peak Found	High	Peak Found
High	XP_028169198.1	endothelial differentiation-related factor 1 homolog [Ostrinia furnacalis]	52	9	24	9	146	16.1	10.04	55.79	1.087	0.432	75.8	143.5	80.8	1.18577e+06	2.24511e+06	1.26427e+06	High	High	High
High	XP_028164710.1	protein l(2)37Cc [Ostrinia furnacalis]	19	3	6	3	274	30	6.83	22.26	0.493	0.432	118.2	125.7	56.1	170201	180985	80784.5	High	High	High
High	XP_028167407.1	cytochrome P450 6B6-like [Ostrinia furnacalis]	5	2	2	2	516	58.9	8.94	5.19	1.077	0.431	65.6	163.8	70.6	23364.4	58366.6	25159.3	Peak Found	High	Peak Found
High	XP_028158599.1	signal recognition particle subunit SRP72 isoform X1 [Ostrinia furnacalis]	7	4	5	4	648	71.6	9.42	9.62	0.822	0.431	79.7	156.6	63.7	83159	163476	66477.4	High	High	Peak Found
High	XP_028176840.1	protein CWC15 homolog [Ostrinia furnacalis]	12	2	2	2	217	24.8	8.03	4.14	0.529	0.43	108.7	133.1	58.2	86437.5	105843	46236.2	Peak Found	High	Peak Found
High	XP_028165688.1	uncharacterized protein LOC114356631 [Ostrinia furnacalis]	20	2	4	2	152	18.5	8.16	12.27	0.991	0.429	73.6	158.4	68	221764	477100	204953	High	High	Peak Found
High	XP_028161730.1	eukaryotic translation initiation factor 3 subunit D [Ostrinia furnacalis]	46	17	39	17	547	61.9	7.42	103.79	0.698	0.428	95.1	139.3	65.5	2.44712e+06	3.58292e+06	1.68583e+06	High	High	High
High	XP_028158358.1	uncharacterized protein LOC114351373 [Ostrinia furnacalis]	11	2	3	2	334	36.4	6.14	4.43	0.451	0.428	108.7	124.9	66.4	59184.9	68014.3	36140.2	High	High	Peak Found
High	XP_028161703.1	aspartate--tRNA ligase, cytoplasmic isoform X1 [Ostrinia furnacalis]	8	3	8	3	533	59.5	7.21	20.76	0.897	0.427	71.7	156.8	71.4	190791	417093	189941	High	High	High
High	XP_028159763.1	stress-induced-phosphoprotein 1-like [Ostrinia furnacalis]	27	12	33	12	542	61.9	7.43	87.44	0.53	0.426	107.2	134.2	58.6	1.3728e+06	1.71838e+06	750857	High	High	High
High	XP_028173088.1	eukaryotic translation initiation factor 3 subunit I [Ostrinia furnacalis]	30	6	19	6	329	36.9	5.78	46.29	0.633	0.425	84	155.3	60.8	710879	1.31472e+06	514686	High	High	High
High	XP_028172513.1	puromycin-sensitive aminopeptidase isoform X1 [Ostrinia furnacalis]	3	2	4	2	948	107.7	6.65	8.32	0.783	0.424	82.8	151.8	65.4	42510.8	77957.9	33579.9	High	High	High
High	XP_028163181.1	DNA-(apurinic or apyrimidinic site) lyase [Ostrinia furnacalis]	15	9	28	9	648	72.1	5.97	75.69	1.06	0.424	63.8	154.5	81.7	921110	2.23031e+06	1.18041e+06	High	High	High
High	XP_028167985.1	peptidyl-prolyl cis-trans isomerase G isoform X1 [Ostrinia furnacalis]	3	2	2	2	799	94.2	9.88	4.41	0.13	0.423	208.8	64.1	27.1	30398.1	9326.32	3945.77	High	Not Found	Not Found
High	XP_028173727.1	clathrin light chain isoform X1 [Ostrinia furnacalis]	11	2	3	2	210	23.7	4.91	8.32	0.266	0.423	158.1	99.6	42.3	245796	154783	65759.5	High	Peak Found	High
High	XP_028176017.1	eukaryotic translation initiation factor 3 subunit C [Ostrinia furnacalis]	13	9	16	9	882	101.4	6.9	40.9	0.791	0.423	86.1	147.9	65.9	432542	742899	331012	High	High	High
High	XP_028172795.1	serine/arginine-rich splicing factor 2 isoform X1 [Ostrinia furnacalis]	33	7	19	7	165	19.8	11.78	43.6	0.642	0.422	89.7	152.3	58	8.3962e+06	1.42574e+07	5.43287e+06	High	High	High
High	XP_028179035.1	40S ribosomal protein S21 [Ostrinia furnacalis]	64	5	20	5	83	9.1	7.8	64.92	0.692	0.422	88.7	144	67.3	5.01634e+06	8.14093e+06	3.80199e+06	High	High	High
High	XP_028158486.1	surfeit locus protein 4 homolog [Ostrinia furnacalis]	7	1	1	1	270	30.5	8.66	2.51	0.627	0.421	96.2	143.4	60.4	29477.2	43929.9	18491.2	High	Peak Found	Not Found
High	XP_028156364.1	protein SCAF8-like, partial [Ostrinia furnacalis]	9	3	3	3	524	59.5	9.09	5.42	0.602	0.42	98.8	141.8	59.4	53011	76116.4	31891.7	High	High	Peak Found
High	XP_028178150.1	F-actin-capping protein subunit alpha [Ostrinia furnacalis]	6	1	3	1	288	32.3	5.85	7.87	0.553	0.42	104.5	137.7	57.8	33770.1	44471.2	18678.7	High	High	High
High	XP_028171036.1	neurofilament heavy polypeptide-like isoform X3 [Ostrinia furnacalis]	8	4	5	4	674	71.8	9.6	8.72	0.848	0.418	61.7	185.8	52.5	80396.1	241883	68376.3	Peak Found	High	High
High	XP_028174766.1	uncharacterized protein LOC114363287 isoform X1 [Ostrinia furnacalis]	3	2	3	2	872	103.1	8.13	7.3	0.255	0.418	142.8	96.4	60.8	132161	89233.1	56304.2	High	Peak Found	High
High	XP_028178044.1	hepatoma-derived growth factor-related protein 2-like [Ostrinia furnacalis]	22	6	19	6	327	36.6	9.04	60.37	1.006	0.417	72.1	162.2	65.8	1.49496e+06	3.36438e+06	1.36467e+06	High	High	High
High	XP_028178770.1	peroxiredoxin-6 [Ostrinia furnacalis]	9	2	2	2	223	25	5.49	4.26	0.87	0.416	85	156	59	84401.4	154927	58646.2	Peak Found	High	Peak Found
High	XP_028156795.1	protein CDV3 homolog isoform X1 [Ostrinia furnacalis]	29	4	7	4	213	23.2	7.08	12.16	1.468	0.416	51.7	174.4	73.8	82386.6	277868	117627	High	High	High
High	XP_028173487.1	dnaJ homolog subfamily C member 8 [Ostrinia furnacalis]	9	2	3	2	246	29.5	8.95	6.1	0.94	0.416	71.4	161.5	67.1	34345.8	77664.3	32277.8	Peak Found	High	High
High	XP_028161456.1	coiled-coil domain-containing protein 47 [Ostrinia furnacalis]	5	2	3	2	462	52.5	5.71	7.41	0.698	0.412	94	146.2	59.8	84339.4	131150	53682.6	High	High	Peak Found
High	XP_028169696.1	ribose-phosphate pyrophosphokinase 2 [Ostrinia furnacalis]	5	1	3	1	342	37.3	6.79	8.5	1.189	0.411	59	170.8	70.2	13602.9	39343.8	16173.8	High	High	High
High	XP_028157989.1	eukaryotic translation initiation factor 2 subunit 3-like isoform X2 [Ostrinia furnacalis]	26	9	23	5	468	50.5	8.91	60.39	0.457	0.409	123.8	123.3	53	1.7233e+06	1.71638e+06	737586	High	High	High
High	XP_028160463.1	L-lactate dehydrogenase isoform X1 [Ostrinia furnacalis]	53	12	28	11	347	37.7	6.9	65.94	0.798	0.409	64.2	168.7	67.1	1.30456e+06	3.42956e+06	1.36438e+06	High	High	High
High	XP_028165103.1	heat shock protein 68-like [Ostrinia furnacalis]	17	9	26	3	639	70.3	5.74	69.93	0.386	0.407	123	133	44	478300	517242	170922	High	High	High
High	XP_028178690.1	aminoacyl tRNA synthase complex-interacting multifunctional protein 1 isoform X1 [Ostrinia furnacalis]	10	2	4	2	302	33.5	8.94	8.8	0.706	0.406	87.2	151.3	61.5	47205.8	81944.7	33307	High	High	High
High	XP_028176402.1	LIM and SH3 domain protein Lasp [Ostrinia furnacalis]	17	6	10	6	417	47.9	7.2	20.89	0.532	0.406	105.2	136.9	57.9	663936	863932	365126	High	High	High
High	XP_028166112.1	translation initiation factor eIF-2B subunit delta [Ostrinia furnacalis]	4	2	3	2	671	73.7	9.47	3.69	1.065	0.406	64	167.8	68.2	15460	40505.1	16459.8	High	High	Peak Found
High	XP_028176882.1	CCHC-type zinc finger protein CG3800 [Ostrinia furnacalis]	28	3	18	3	145	16	8.13	35.05	0.905	0.406	77.1	158.1	64.8	1.36914e+06	2.80604e+06	1.15096e+06	High	High	High
High	XP_028171883.1	protein FRG1 homolog, partial [Ostrinia furnacalis]	32	3	5	3	113	12.9	8.78	12.61	0.867	0.402	66	168.6	65.4	223040	569770	220938	Peak Found	High	High
High	XP_028170636.1	uncharacterized protein C6orf203 homolog [Ostrinia furnacalis]	28	5	14	5	199	22.7	9.58	35.66	1.079	0.402	58.1	175.9	66	658107	1.9926e+06	747912	High	High	High
High	XP_028166650.1	transitional endoplasmic reticulum ATPase TER94 [Ostrinia furnacalis]	52	24	69	24	682	75.6	5.91	174.14	0.742	0.402	80.3	159.1	60.7	3.56689e+06	7.07079e+06	2.69634e+06	High	High	High
High	XP_028162260.1	RNA polymerase II transcriptional coactivator [Ostrinia furnacalis]	37	3	11	3	106	12.1	8.9	31.84	0.946	0.402	61.6	174.4	63.9	944679	2.67374e+06	980284	High	High	High
High	XP_028166245.1	eukaryotic translation initiation factor 5B isoform X4 [Ostrinia furnacalis]	12	11	21	11	1181	132.6	6.09	56.47	0.863	0.402	72.3	158.9	68.8	526407	1.15732e+06	500974	High	High	High
High	gene_261	1090_aa DNA helicase UvrD [Wolbachia endosymbiont of Dactylopius coccus]	3	2	2	2	1089	126	5.94	3	0.65	0.401	91.7	148.7	59.6	17447	28278.4	11331.9	High	High	Peak Found
High	XP_028174198.1	eukaryotic translation initiation factor 4 gamma 3-like isoform X1 [Ostrinia furnacalis]	9	12	25	12	1857	205.4	7.49	56.5	0.641	0.4	110.3	131.3	58.4	497095	592162	263329	High	High	High
High	XP_028160047.1	isoleucine--tRNA ligase, cytoplasmic [Ostrinia furnacalis]	1	1	1	1	1213	139.2	7.85	2.85	0.736	0.399	83.8	154.5	61.7	18191.1	33537.3	13379.8	Peak Found	High	Peak Found
High	XP_028167511.1	peroxiredoxin 1 isoform X2 [Ostrinia furnacalis]	81	17	45	17	195	22	6.34	126.67	0.716	0.397	81.9	160.4	57.8	3.91426e+06	7.66926e+06	2.76184e+06	High	High	High
High	XP_028157292.1	ADP-ribosylation factor 1 [Ostrinia furnacalis]	20	3	6	3	182	20.7	6.58	13.31	0.664	0.397	84.1	156.2	59.7	94633.9	175790	67192.3	High	High	Peak Found
High	XP_028162604.1	lysine--tRNA ligase isoform X1 [Ostrinia furnacalis]	1	1	2	1	601	68.2	6.81	1.92	0.797	0.397	78.9	158.3	62.8	21208.4	42574.8	16895.3	Peak Found	High	High
High	XP_028161615.1	39S ribosomal protein L55, mitochondrial [Ostrinia furnacalis]	13	1	1	1	112	13.4	10.04	2.47	3.414	0.395	23	198.6	78.4	5412.39	46782.3	18475.8	Not Found	High	Peak Found
High	XP_028167761.1	T-complex protein 1 subunit beta [Ostrinia furnacalis]	23	9	20	9	536	57.7	6.43	48.79	0.79	0.393	90.3	151	58.8	427545	715196	278370	High	High	High
High	XP_028175094.1	glutamate--cysteine ligase [Ostrinia furnacalis]	5	3	4	3	666	75.4	6.93	9.21	0.744	0.391	83.4	152.2	64.3	49722	90727.9	38328.6	High	High	High
High	XP_028164721.1	zinc finger protein on ecdysone puffs-like [Ostrinia furnacalis]	3	1	1	1	379	42.8	5.53	1.93	0.521	0.39	105.1	140.2	54.7	23734.7	31675.7	12367.9	High	Peak Found	Not Found
High	XP_028158402.1	nucleoporin Nup35 [Ostrinia furnacalis]	5	1	2	1	291	31.8	8.15	3.95	0.625	0.389	92.8	149.1	58	19349.3	31084.7	12090.8	High	High	Peak Found
High	XP_028169016.1	G2/mitotic-specific cyclin-B3 isoform X1 [Ostrinia furnacalis]	2	1	1	1	519	58.4	9.22	2.21	0.563	0.389	99.6	144.3	56.1	28402.8	41142	15987.5	Peak Found	High	Peak Found
High	XP_028174549.1	coatomer subunit delta [Ostrinia furnacalis]	10	5	12	5	512	56.6	6.54	22.88	0.806	0.388	77.9	161.7	60.4	264878	549671	205519	High	High	High
High	XP_028166618.1	ATPase inhibitor mai-2, mitochondrial-like isoform X1 [Ostrinia furnacalis]	25	5	13	5	104	11.6	9.79	29.48	1.146	0.387	56.4	176.6	67	1.73854e+06	5.44139e+06	2.06536e+06	High	High	High
High	XP_028177417.1	LOW QUALITY PROTEIN: caprin homolog [Ostrinia furnacalis]	5	2	2	2	590	64.4	6.33	4.41	1.855	0.384	38.4	177.8	83.8	26207	121361	57233.8	Peak Found	High	Peak Found
High	XP_028170717.1	protein krasavietz [Ostrinia furnacalis]	6	2	3	2	306	34.7	7.24	5.99	0.617	0.383	93.1	149.5	57.5	136358	219006	84220.9	High	High	Peak Found
High	XP_028158243.1	RNA-binding protein 1 isoform X1 [Ostrinia furnacalis]	30	4	20	3	142	16.7	11.58	54.59	0.599	0.383	106.3	140	53.8	6.24355e+06	8.22404e+06	3.15964e+06	High	High	High
High	XP_028163159.1	actin-5C [Ostrinia furnacalis]	58	15	55	5	376	41.8	5.48	154.79	0.852	0.379	70.8	166.5	62.6	5.35262e+06	1.25818e+07	4.73296e+06	High	High	High
High	XP_028161509.1	translocation protein SEC63 homolog isoform X1 [Ostrinia furnacalis]	1	1	3	1	772	88.8	6.32	5.44	0.692	0.378	85.2	155.8	59	41868	76567.3	28964.6	High	High	High
High	XP_028171211.1	mitochondrial genome maintenance exonuclease 1-like [Ostrinia furnacalis]	3	1	1	1	396	45.5	9.45	1.96	1.154	0.377	57.5	176.1	66.4	34164.9	104546	39433.9	Peak Found	High	Peak Found
High	XP_028168079.1	protein claret segregational-like [Ostrinia furnacalis]	5	2	3	2	641	72.6	9.03	8.16	0.491	0.375	107.7	140.5	51.8	75350.9	98365.1	36261.6	High	High	Peak Found
High	XP_028155923.1	elongation factor 1-gamma [Ostrinia furnacalis]	7	2	5	2	424	47.9	7.71	13.93	1.02	0.374	60.2	172.6	67.2	60687.9	174016	67795.4	High	High	High
High	XP_028156091.1	glycylpeptide N-tetradecanoyltransferase 2 [Ostrinia furnacalis]	14	3	3	3	470	54.2	8.15	8.3	1.776	0.373	48.5	180.9	70.6	38991	145571	56796.8	Peak Found	High	Peak Found
High	XP_028166117.1	eukaryotic translation initiation factor 1A, X-chromosomal [Ostrinia furnacalis]	39	6	20	6	148	16.9	5.35	52.83	0.957	0.372	72.1	161.3	66.6	2.62941e+06	5.88472e+06	2.42996e+06	High	High	High
High	XP_028166049.1	26S proteasome non-ATPase regulatory subunit 12 [Ostrinia furnacalis]	20	6	7	6	450	51.5	6.7	20.05	1.045	0.371	65	183.2	51.9	231460	652679	184847	Peak Found	High	High
High	XP_028162174.1	staphylococcal nuclease domain-containing protein 1 [Ostrinia furnacalis]	26	18	24	18	895	99.6	8.29	48.88	0.86	0.371	60	187.3	52.7	422998	1.3205e+06	371195	High	High	High
High	XP_028163995.1	protein lingerer-like [Ostrinia furnacalis]	37	2	6	1	107	11.8	6.77	11.53	0.735	0.37	80.6	160.2	59.3	112068	222734	82422.1	High	High	High
High	XP_028173833.1	28 kDa heat- and acid-stable phosphoprotein [Ostrinia furnacalis]	25	3	15	3	173	19.8	9.28	51.28	0.913	0.368	67	171	62	1.23309e+06	3.14735e+06	1.1413e+06	High	High	High
High	XP_028172843.1	peptidyl-prolyl cis-trans isomerase-like [Ostrinia furnacalis]	15	2	7	2	165	17.6	8.29	14.18	0.511	0.367	102	143.9	54.1	174189	245702	92327.7	High	High	High
High	XP_028170963.1	ras-related protein Rab6 isoform X1 [Ostrinia furnacalis]	27	4	9	3	210	23.4	5.21	19.58	0.683	0.366	78.3	171.2	50.5	142994	312644	92148.4	High	High	High
High	XP_028160051.1	putative helicase mov-10-B.1 [Ostrinia furnacalis]	13	8	13	8	894	102.8	8.7	21.14	0.443	0.364	131	133.4	35.6	265619	270345	72153.6	High	High	High
High	XP_028175998.1	chromobox protein homolog 1-like [Ostrinia furnacalis]	24	4	6	4	280	32.1	9.11	16.69	0.952	0.363	60.7	173.7	65.6	253846	726492	274246	High	High	High
High	XP_028159796.1	plastin-3 [Ostrinia furnacalis]	11	3	5	3	359	39.9	5.59	10.25	0.749	0.363	79.7	157.5	62.8	141872	280266	111798	High	High	High
High	XP_028171007.1	delta(14)-sterol reductase [Ostrinia furnacalis]	9	5	12	5	676	76.1	9.95	27.01	0.885	0.362	69	167.9	63.1	478414	1.16319e+06	436989	High	High	High
High	XP_028160865.1	la protein homolog [Ostrinia furnacalis]	18	4	10	4	373	43.6	7.36	33.63	0.854	0.359	71.3	160.6	68.1	329684	742303	314801	High	High	High
High	XP_028166630.1	uncharacterized protein LOC114357292 isoform X1 [Ostrinia furnacalis]	33	6	9	6	268	28.1	8.31	20.05	0.599	0.359	78.2	164.2	57.6	115255	242191	84967.7	High	High	High
High	XP_028160533.1	fatty acid synthase [Ostrinia furnacalis]	8	12	21	12	2399	254.8	6.83	47.59	0.876	0.357	67.1	172.8	60.1	312251	804317	279917	High	High	High
High	XP_028162089.1	alanine aminotransferase 1 isoform X1 [Ostrinia furnacalis]	8	2	2	2	521	57.7	8.43	5.46	1.038	0.353	60.3	177.1	62.6	14641.8	43016.7	15202.3	Not Found	High	Peak Found
High	XP_028158918.1	exonuclease 3'-5' domain-containing protein 2 [Ostrinia furnacalis]	12	4	5	4	571	66	8.72	14.93	0.791	0.35	82.6	175.2	42.3	117917	250237	60369.2	High	High	Peak Found
High	XP_028160419.1	eukaryotic translation initiation factor 3 subunit J [Ostrinia furnacalis]	12	2	2	2	240	27.9	5	2.44	1.102	0.349	57	180.1	62.8	21814.3	68901.9	24040.9	Peak Found	High	Peak Found
High	XP_028174683.1	leucine-rich repeat-containing protein 47-like isoform X1 [Ostrinia furnacalis]	22	8	13	8	528	58.8	8.29	28.24	0.833	0.348	75.3	159.9	64.8	384793	817012	330892	High	High	High
High	XP_028170242.1	myosin-2 essential light chain isoform X1 [Ostrinia furnacalis]	16	2	3	2	153	17.2	4.92	6.4	0.48	0.347	103.5	150.5	46	72343	105248	32137.5	High	High	Peak Found
High	XP_028168076.1	metal transporter CNNM4-like [Ostrinia furnacalis]	4	3	4	3	910	101.5	5.19	9.45	1.72	0.345	36.8	199.8	63.4	32148.6	174596	55389.9	Peak Found	High	High
High	XP_028176354.1	rab11 family-interacting protein 2 [Ostrinia furnacalis]	15	5	9	5	464	52	9.11	20.87	1.096	0.344	64.2	150	85.8	202109	472363	270167	High	High	High
High	XP_028176121.1	acyl-CoA Delta(11) desaturase isoform X1 [Ostrinia furnacalis]	6	2	3	2	377	43.5	8.7	6.24	0.625	0.344	87.1	158.4	54.5	73827.2	134183	46166.3	High	High	Peak Found
High	XP_028161726.1	signal recognition particle subunit SRP68 isoform X1 [Ostrinia furnacalis]	6	2	6	2	599	68.1	7.96	9.31	0.598	0.344	90.5	156	53.5	93254.4	160665	55092.2	High	High	High
High	XP_028172879.1	selenide, water dikinase [Ostrinia furnacalis]	34	7	12	7	402	44.1	6.74	33.01	0.574	0.344	85.1	151.7	63.2	407064	726083	302312	High	High	High
High	XP_028163342.1	inner nuclear membrane protein Man1-like [Ostrinia furnacalis]	13	7	10	7	772	86.2	8.81	22.06	0.875	0.343	61.4	183.9	54.7	100292	300174	89206.5	High	High	Peak Found
High	XP_028176889.1	translation elongation factor 2 [Ostrinia furnacalis]	55	36	131	36	844	94.6	6.77	357.76	0.723	0.342	78.1	164.8	57.1	1.01507e+07	2.14261e+07	7.42314e+06	High	High	High
High	XP_028176883.1	UMP-CMP kinase [Ostrinia furnacalis]	34	5	6	5	213	24	8.06	14.55	0.669	0.342	90.4	148.9	60.7	126210	207764	84645.8	High	High	Peak Found
High	XP_028178524.1	probable protein phosphatase 2C T23F11.1 isoform X1 [Ostrinia furnacalis]	4	1	1	1	336	37.3	4.89	2.17	0.82	0.342	71.1	170.6	58.3	11671.5	28022.5	9569.79	Peak Found	High	Not Found
High	XP_028162602.1	putative ATP-dependent RNA helicase me31b [Ostrinia furnacalis]	25	8	13	8	442	50.4	8.15	31.65	0.845	0.341	68.5	175.8	55.8	250781	643823	204297	High	High	High
High	XP_028169854.1	LOW QUALITY PROTEIN: protein tyrosine phosphatase type IVA 3 [Ostrinia furnacalis]	24	3	4	3	171	19.4	8.31	7.52	0.762	0.337	75.4	167.8	56.8	87455.9	194535	65846.1	High	High	Peak Found
High	XP_028162715.1	adenosylhomocysteinase [Ostrinia furnacalis]	14	4	11	4	430	47.4	6.29	28.55	0.563	0.336	78	172.8	49.2	483985	1.07289e+06	305693	High	High	High
High	XP_028165339.1	RNA exonuclease 4-like [Ostrinia furnacalis]	45	6	13	6	158	17.7	7.91	33.78	0.812	0.333	73.8	169	57.1	778840	1.78331e+06	602600	High	High	High
High	XP_028178704.1	caspase-1-like isoform X1 [Ostrinia furnacalis]	4	1	1	1	297	34.4	8.19	2.13	0.445	0.332	107.7	144.4	47.9	27953.6	37479.5	12439.4	High	Peak Found	Not Found
High	XP_028159782.1	T-complex protein 1 subunit gamma isoform X2 [Ostrinia furnacalis]	14	5	8	5	543	59.4	6.74	20.03	0.658	0.332	81.2	166	52.8	206728	422401	134256	High	High	High
High	XP_028167487.1	Krueppel homolog 2-like [Ostrinia furnacalis]	5	1	2	1	257	28.5	9.72	4.7	0.945	0.331	62.5	178.4	59.1	55194	157424	52153	Peak Found	High	High
High	XP_028175364.1	GTP-binding protein 128up [Ostrinia furnacalis]	20	6	9	6	367	40.9	8.73	21.61	0.677	0.33	69.6	177.9	52.4	203555	520038	153288	High	High	High
High	XP_028176463.1	bifunctional glutamate/proline--tRNA ligase [Ostrinia furnacalis]	14	16	27	16	1687	186.4	8.85	68.54	0.776	0.33	72.2	172.3	55.5	312089	744572	239779	High	High	High
High	XP_028156790.1	proliferation-associated protein 2G4 [Ostrinia furnacalis]	15	3	3	3	379	42.1	6.98	7.71	0.382	0.326	83.9	184	32	54418.2	119321	20769.3	High	High	Not Found
High	XP_028178962.1	uncharacterized protein LOC114366320 isoform X1 [Ostrinia furnacalis]	5	2	3	2	547	60.6	6.86	7.31	0.737	0.324	74.2	174.4	51.4	96737.2	227308	67074.7	High	High	Peak Found
High	XP_028163151.1	splicing factor 1-like [Ostrinia furnacalis]	6	2	2	2	625	69.7	10.14	4.49	0.316	0.323	130.7	128	41.3	53748.2	52626.8	16999.1	High	Peak Found	Not Found
High	XP_028165210.1	ubiquilin-1 [Ostrinia furnacalis]	11	4	8	4	516	55.9	5.05	13.95	0.468	0.321	99	150.9	50.2	94525	144088	47939.1	High	High	High
High	XP_028168965.1	transforming growth factor beta-1-induced transcript 1 protein [Ostrinia furnacalis]	31	3	7	3	179	19.5	8.21	14.48	0.476	0.319	100.7	151.3	48.1	172306	258868	82271.4	High	High	High
High	XP_028178999.1	RNA transcription, translation and transport factor protein [Ostrinia furnacalis]	9	1	2	1	223	25	5.96	2.19	0.583	0.315	87.4	161.6	51	49779.7	92075.2	29040.3	High	High	Peak Found
High	XP_028178651.1	probable 28S rRNA (cytosine-C(5))-methyltransferase isoform X1 [Ostrinia furnacalis]	2	1	2	1	618	70.9	7.91	3.96	0.588	0.315	86.9	162.1	51.1	151298	282324	88941.1	High	Peak Found	High
High	XP_028161450.1	serine/threonine-protein phosphatase 2A catalytic subunit beta isoform isoform X1 [Ostrinia furnacalis]	20	4	7	4	309	35.5	5.64	12.62	0.451	0.314	104.5	143.7	51.8	116374	159957	57687.9	High	High	High
High	XP_028174184.1	amyloid beta A4 precursor protein-binding family B member 1-interacting protein [Ostrinia furnacalis]	2	1	2	1	1043	115.5	7.46	7.48	0.646	0.313	80.9	166.9	52.2	22488.4	46414.6	14523.3	High	High	Peak Found
High	XP_028159284.1	vesicle-fusing ATPase 1-like [Ostrinia furnacalis]	1	1	1	1	703	77.4	7.06	1.67	0.832	0.308	66.2	178.7	55.1	24896.8	67195.8	20720.2	Peak Found	High	Peak Found
High	XP_028162118.1	UBX domain-containing protein 6 [Ostrinia furnacalis]	4	1	1	1	449	51.3	6.15	2.76	0.655	0.308	79.3	168.7	51.9	19023.4	40474.2	12459.2	Not Found	High	Not Found
High	XP_028168996.1	ubiquitin fusion degradation protein 1 homolog [Ostrinia furnacalis]	20	4	9	4	305	34.2	5.26	26.98	0.632	0.307	96.1	156.1	47.8	290827	472167	144540	High	High	High
High	XP_028179090.1	eukaryotic translation initiation factor 3 subunit G-like [Ostrinia furnacalis]	28	4	7	4	278	30.8	8.12	23.09	0.558	0.307	86.4	160.8	52.7	333902	621301	203771	High	High	High
High	XP_028162980.1	protein DDI1 homolog 2 [Ostrinia furnacalis]	20	6	12	6	466	52	5.1	32.98	0.41	0.306	116.9	143.5	39.6	253325	310970	85818.1	High	High	High
High	XP_028175231.1	guanine nucleotide-binding protein G(o) subunit alpha [Ostrinia furnacalis]	5	2	4	2	354	40.3	5.44	6.75	0.604	0.306	82.7	167.3	50	106422	215390	64385.8	High	High	High
High	XP_028173522.1	interferon-inducible double-stranded RNA-dependent protein kinase activator A homolog isoform X2 [Ostrinia furnacalis]	21	6	14	6	387	42.7	8.68	35.84	0.971	0.303	52.6	192.7	54.7	144617	529209	150246	High	High	High
High	XP_028176148.1	polymerase delta-interacting protein 3-like [Ostrinia furnacalis]	5	2	3	2	365	41.7	10.17	5.18	0.135	0.303	189.7	84.7	25.6	78092	34875.5	10557.4	High	Peak Found	High
High	XP_028174899.1	alpha-2-macroglobulin receptor-associated protein isoform X1 [Ostrinia furnacalis]	29	7	10	7	360	42.2	7.5	23.64	0.856	0.301	65.8	174.7	59.5	252135	668912	227696	High	High	High
High	XP_028158469.1	eukaryotic peptide chain release factor subunit 1, partial [Ostrinia furnacalis]	13	3	3	3	360	40.4	8.1	7.46	0.522	0.301	91.9	160.2	47.9	54683.8	95367.5	28512.8	High	High	Peak Found
High	XP_028166857.1	cyclin-L1 [Ostrinia furnacalis]	8	3	3	3	414	48.5	9.83	5.9	0.35	0.301	106.7	151.6	41.7	55092	78303.9	21531.9	High	High	Not Found
High	XP_028177717.1	myophilin [Ostrinia furnacalis]	49	6	10	6	188	20.8	8.43	26.43	0.776	0.295	15.7	273.3	11.1	185584	3.23493e+06	131051	High	High	High
High	XP_028165371.1	moesin/ezrin/radixin homolog 1 isoform X1 [Ostrinia furnacalis]	16	7	13	7	581	67.7	6.52	16.76	1.197	0.29	47.9	190.6	61.5	110287	438688	141550	High	High	High
High	XP_028175060.1	extended synaptotagmin-2 isoform X1 [Ostrinia furnacalis]	11	6	10	6	815	90.9	6.51	19.91	0.957	0.288	46.5	195.9	57.6	129707	546555	160652	High	High	High
High	XP_028158458.1	uncharacterized protein LOC114351443 isoform X1 [Ostrinia furnacalis]	0	1	1	1	2205	248.3	8.72	0	1.729	0.287	34.3	206.4	59.3	37057.7	222900	64076.4	Peak Found	Peak Found	High
High	XP_028156082.1	polyadenylate-binding protein 1 [Ostrinia furnacalis]	17	7	11	7	611	68.2	9.47	31.3	0.932	0.285	54.5	192.2	53.3	411347	1.44999e+06	402442	High	High	High
High	XP_028167358.1	ubiquitin carboxyl-terminal hydrolase 45 [Ostrinia furnacalis]	4	3	4	3	985	108.6	6.18	2.47	0.903	0.284	53.6	194.6	51.8	33324.6	120917	32164.4	Peak Found	High	Peak Found
High	XP_028155991.1	Golgi phosphoprotein 3 homolog sauron [Ostrinia furnacalis]	15	3	5	3	286	32.5	6.21	14.17	0.595	0.282	90.4	158.9	50.6	160501	282059	89875.8	High	High	High
High	XP_028164590.1	protein lingerer-like [Ostrinia furnacalis]	36	2	4	1	108	12.2	7.25	11.45	0.518	0.282	85.6	163.4	51	141781	270621	84406.3	High	Peak Found	High
High	XP_028178419.1	transcriptional activator protein Pur-beta isoform X1 [Ostrinia furnacalis]	8	1	1	1	306	33.9	7.46	3.61	0.469	0.281	95.6	159.5	44.9	25359	42314.8	11900.4	Peak Found	High	Not Found
High	XP_028176467.1	ras-related protein Rab-1A isoform X4 [Ostrinia furnacalis]	68	10	18	8	203	22.5	5.27	37.99	0.85	0.278	74	174.4	51.6	1.48711e+06	3.50233e+06	1.03557e+06	High	High	High
High	XP_028174864.1	nuclear migration protein nudC [Ostrinia furnacalis]	6	2	3	2	328	38	5.1	7.15	0.805	0.274	67.4	183.7	48.9	90766.5	247626	65902.3	High	High	Peak Found
High	XP_028172615.1	transmembrane protein 214 [Ostrinia furnacalis]	2	1	1	1	664	74.8	9.09	2.68	0.847	0.274	60.8	187.7	51.5	13255.7	40944.3	11226.1	Peak Found	High	Not Found
High	XP_028169513.1	stromal interaction molecule homolog, partial [Ostrinia furnacalis]	4	2	2	2	647	73.5	6.61	2.64	2.332	0.274	25	219	56	16332.8	143135	36630.7	Peak Found	High	Peak Found
High	XP_028178326.1	TOM1-like protein 2 [Ostrinia furnacalis]	13	2	3	2	341	36.6	4.93	6.65	0.538	0.269	84.8	169.6	45.6	30631.3	61256.2	16481.1	Peak Found	High	Peak Found
High	XP_028172856.1	CDGSH iron-sulfur domain-containing protein 2 homolog isoform X2 [Ostrinia furnacalis]	12	1	1	1	108	12.2	8.7	3.16	0.929	0.269	55.7	192.6	51.7	52258.8	180752	48562.4	Peak Found	High	Peak Found
High	XP_028166777.1	FAS-associated factor 2 [Ostrinia furnacalis]	18	4	4	4	437	49.3	6.15	9.18	1.675	0.266	37.4	202.8	59.9	32553.6	176562	52125.4	Not Found	High	Not Found
High	XP_028156611.1	ras-related protein Rab-5B [Ostrinia furnacalis]	12	2	3	2	212	22.9	8.13	7.51	1.149	0.26	45.6	201.9	52.5	23886.1	105674	27450.8	High	High	Peak Found
High	XP_028175637.1	tyrosine-protein phosphatase non-receptor type 61F-like isoform X1 [Ostrinia furnacalis]	9	2	2	2	370	41.3	5.41	4.8	1.805	0.259	30.6	214	55.3	3520.42	24587	6355.75	Not Found	High	Peak Found
High	XP_028170018.1	unconventional myosin-Va-like [Ostrinia furnacalis]	4	6	9	6	2015	228	7.84	22.9	0.69	0.257	71.1	180.5	48.4	157321	399341	107101	High	High	High
High	XP_028165445.1	tropomyosin isoform X1 [Ostrinia furnacalis]	5	2	3	2	493	55.3	5.12	8.34	0.53	0.256	83.2	169.9	46.9	92996.1	189891	52449.1	High	High	Peak Found
High	XP_028157462.1	zinc/cadmium resistance protein [Ostrinia furnacalis]	13	2	2	2	317	35.1	7.25	5.56	1.012	0.255	50.1	199.1	50.7	17801	70714.5	18009.7	Not Found	High	Not Found
High	XP_028160719.1	nuclear protein localization protein 4 homolog isoform X1 [Ostrinia furnacalis]	31	13	26	13	619	67.3	7.2	74.66	0.535	0.244	84	175.9	40.1	1.15348e+06	2.4169e+06	550845	High	High	High
High	XP_028157822.1	pleckstrin homology domain-containing family F member 2 isoform X2 [Ostrinia furnacalis]	14	3	5	3	287	32	7.58	12.2	0.653	0.244	69.5	184.5	46	231715	614977	153435	High	High	High
High	XP_028179485.1	tudor and KH domain-containing protein homolog isoform X1 [Ostrinia furnacalis]	9	3	3	3	513	56.6	6.68	7.39	0.771	0.242	60.2	191.7	48.2	24510.5	78087	19618.7	Not Found	High	Not Found
High	XP_028169566.1	annexin B9 isoform X2 [Ostrinia furnacalis]	55	13	20	1	323	35.8	5.11	52.36	0.95	0.242	55.8	199.8	44.4	954725	3.42098e+06	759630	Not Found	High	Not Found
High	XP_028156310.1	cysteine--tRNA ligase, cytoplasmic isoform X3 [Ostrinia furnacalis]	29	15	31	15	723	81.6	6.8	77.92	1.025	0.238	58.4	185.9	55.7	633873	2.01825e+06	605113	High	High	High
High	XP_028161645.1	elongation factor 1-beta' [Ostrinia furnacalis]	15	2	3	2	222	24.5	4.69	7.62	1.208	0.235	44.5	206.4	49.2	41090.6	190719	45435	Peak Found	High	High
High	XP_028177876.1	calmodulin isoform X2 [Ostrinia furnacalis]	34	4	6	4	149	16.8	4.22	13.47	0.667	0.234	73.7	174.3	52	188532	446029	133072	High	High	High
High	XP_028177339.1	DEAD-box helicase Dbp80 [Ostrinia furnacalis]	5	2	2	2	465	51.8	6.19	5.79	1.263	0.234	38.6	212.3	49	31756.5	174544	40299.5	Peak Found	High	Peak Found
High	XP_028171674.1	actin-related protein 2/3 complex subunit 5-B [Ostrinia furnacalis]	27	3	5	3	150	16.6	5.19	12.14	0.202	0.231	130.1	117.3	52.6	163971	147792	66360.2	High	High	High
High	XP_028170355.1	ubiquitin thioesterase OTU1 [Ostrinia furnacalis]	11	2	3	2	314	34.7	5.34	8.97	0.64	0.229	69.3	187	43.7	104625	282477	66046.6	High	High	Peak Found
High	XP_028160520.1	UTP--glucose-1-phosphate uridylyltransferase isoform X1 [Ostrinia furnacalis]	6	2	2	2	521	58.4	7.85	5.71	0.93	0.227	49.7	204	46.2	11885.4	48769.1	11049.6	Not Found	High	Not Found
High	gene_730	681_aa porin [Wolbachia endosymbiont of Nasonia vitripennis]	13	6	6	6	680	75.6	9.2	10.46	1.042	0.226	42.1	215	42.9	35238.3	180139	35962.7	Peak Found	High	Peak Found
High	XP_028165536.1	optineurin isoform X1 [Ostrinia furnacalis]	2	1	2	1	685	76.7	5.34	4.22	0.358	0.223	101.1	162.7	36.2	15236.4	24515.6	5459.42	High	High	Not Found
High	XP_028164449.1	choline-phosphate cytidylyltransferase B-like isoform X1 [Ostrinia furnacalis]	4	1	1	1	398	44.9	5.69	2.5	0.267	0.22	120.8	146.9	32.3	14036.9	17061.6	3751.65	High	Not Found	Not Found
High	XP_028177012.1	nuclear factor NF-kappa-B p110 subunit-like isoform X1 [Ostrinia furnacalis]	7	4	4	4	876	97	6.27	7.67	0.115	0.218	178.2	90.2	31.5	215854	109290	38188.8	High	High	Peak Found
High	XP_028158127.1	ras-related protein Rab-2A [Ostrinia furnacalis]	16	3	3	3	240	27.3	7.59	4.82	2.608	0.218	18.4	227.3	54.3	7648.7	94527.5	22558.9	Not Found	High	Peak Found
High	XP_028174586.1	heterogeneous nuclear ribonucleoprotein U-like protein 1, partial [Ostrinia furnacalis]	5	2	4	2	583	63.8	10.07	10.1	0.634	0.217	65.8	192.2	42	103351	301796	65889.9	High	High	High
High	XP_028178867.1	thioredoxin reductase-like selenoprotein T homolog CG3887 [Ostrinia furnacalis]	6	1	2	1	202	22.8	5.2	4.43	0.521	0.215	76	184.4	39.6	23787.7	57738.3	12396.6	High	High	Not Found
High	XP_028155871.1	uncharacterized protein LOC114349621 isoform X1 [Ostrinia furnacalis]	10	2	2	2	315	35.9	6.11	6.65	1.153	0.214	39.8	214.3	45.9	27935	150347	32197.5	Peak Found	High	Peak Found
High	XP_028170111.1	septin-2 [Ostrinia furnacalis]	6	1	1	1	419	48.2	7.97	2.81	0.355	0.214	99.4	165.3	35.3	47205.1	78485.1	16769.7	High	Peak Found	Not Found
High	XP_028158741.1	AN1-type zinc finger protein 2A [Ostrinia furnacalis]	34	5	12	5	226	24.8	8.29	29.32	0.516	0.213	70.6	191.8	37.6	324507	882089	172878	High	High	High
High	XP_028164255.1	long-chain-fatty-acid--CoA ligase 4-like isoform X1 [Ostrinia furnacalis]	3	1	1	1	396	44	7.97	2.78	0.831	0.212	52.2	204.5	43.3	58767.5	230357	48821.4	Peak Found	High	Peak Found
High	XP_028178721.1	motile sperm domain-containing protein 2-like [Ostrinia furnacalis]	8	3	3	3	460	53	7.47	7.47	0.662	0.208	61.9	197.2	40.9	16044.7	51139.9	10613.7	Not Found	High	Not Found
High	XP_028171700.1	vesicle-associated membrane protein-associated protein A-like isoform X1 [Ostrinia furnacalis]	61	10	27	10	196	22.2	7.33	73.51	0.96	0.206	50.4	203.9	45.7	672985	2.72174e+06	609363	High	High	High
High	XP_028162057.1	glyceraldehyde-3-phosphate dehydrogenase 2-like [Ostrinia furnacalis]	40	7	10	7	332	35.4	7.93	30.93	0.752	0.206	61.7	189.1	49.2	401820	1.23204e+06	320784	High	High	High
High	XP_028170410.1	zinc finger protein-like 1 homolog [Ostrinia furnacalis]	13	2	2	2	316	36	8.5	6.46	3.272	0.206	14.9	236.5	48.7	4941.08	78549.2	16168.5	Not Found	High	Not Found
High	XP_028168957.1	calpain-B-like [Ostrinia furnacalis]	2	1	1	1	751	85.9	5	3.18	1.183	0.205	37.8	217.6	44.7	12744.5	73405.7	15071.9	Peak Found	High	Peak Found
High	XP_028165080.1	myosin heavy chain, non-muscle isoform X1 [Ostrinia furnacalis]	4	5	5	5	1762	201.5	5.53	11.87	0.657	0.205	67.6	191.2	41.2	74066.1	209381	45083.8	Peak Found	High	Peak Found
High	XP_028170472.1	E3 UFM1-protein ligase 1 homolog [Ostrinia furnacalis]	5	3	3	3	766	85.9	6.47	6.62	0.786	0.204	53	205.1	41.9	37490.7	144938	29622.1	Peak Found	High	Peak Found
High	XP_028163916.1	ubiquitin carboxyl-terminal hydrolase 20 isoform X2 [Ostrinia furnacalis]	2	1	1	1	1024	114.8	7.25	2.43	0.533	0.204	72.4	189.1	38.6	6934.69	18118.6	3698.23	Peak Found	High	Peak Found
High	XP_028158455.1	elongation factor-like GTPase 1 [Ostrinia furnacalis]	5	3	3	3	950	107.6	5.67	4	0.679	0.204	98.4	165.7	35.9	56676.8	95435.1	20684.9	High	High	Not Found
High	XP_028171662.1	density-regulated protein homolog [Ostrinia furnacalis]	13	2	3	2	177	20.1	5.3	6.77	0.612	0.203	62.8	184.8	52.4	99241.1	292226	82900.8	Peak Found	High	Peak Found
High	XP_028169565.1	annexin B9 isoform X1 [Ostrinia furnacalis]	55	13	21	1	323	35.9	5.06	52.47	3.968	0.2	12.1	239.9	48	10889.1	215801	43210.9	Not Found	High	Peak Found
High	XP_028177489.1	uncharacterized protein LOC114365187 isoform X1 [Ostrinia furnacalis]	7	3	4	3	426	46.3	8.1	10.61	0.855	0.2	47.9	213	39.1	46105.3	205080	37643.2	Peak Found	High	Peak Found
High	XP_028172521.1	zinc transporter ZIP11 [Ostrinia furnacalis]	9	1	1	1	352	37.4	7.2	2.4	0.375	0.195	91	175	34.1	24675	47461.9	9241.64	Peak Found	High	Not Found
High	XP_028170449.1	U4/U6 small nuclear ribonucleoprotein Prp31, partial [Ostrinia furnacalis]	30	6	8	6	387	43.3	7.43	19.11	0.571	0.193	58.6	202.2	39.1	97947.6	337837	65358.2	High	High	High
High	XP_028175199.1	26S proteasome non-ATPase regulatory subunit 8 [Ostrinia furnacalis]	47	11	31	11	268	30.3	6.3	79.11	0.367	0.192	92.2	170.6	37.2	3.48538e+06	6.4534e+06	1.40656e+06	High	High	High
High	XP_028174556.1	mitochondrial import receptor subunit TOM20 homolog [Ostrinia furnacalis]	11	1	1	1	155	17.2	8.02	2.13	1.489	0.189	28.9	228.1	43	11683.6	92267.8	17400.3	Not Found	High	Peak Found
High	XP_028156101.1	probable elongation factor 1-delta isoform X1 [Ostrinia furnacalis]	24	4	5	4	263	28.9	4.91	13.44	1.358	0.188	31.2	230.7	38.1	37271.4	275981	45589.3	High	High	Peak Found
High	XP_028177321.1	uncharacterized protein LOC114365069 isoform X1 [Ostrinia furnacalis]	3	1	1	1	528	61.6	6.9	2.2	0.05	0.183	226.1	62.5	11.4	69431.8	19180.6	3504.97	High	Not Found	Not Found
High	XP_028165313.1	uncharacterized protein LOC114356377 [Ostrinia furnacalis]	13	7	7	7	760	86.5	7.06	14.65	0.734	0.178	41.5	218.1	40.5	53428.5	281086	52136.9	Peak Found	High	Peak Found
High	XP_028175193.1	peptidyl-prolyl cis-trans isomerase FKBP8 [Ostrinia furnacalis]	3	1	1	1	404	44.8	5.63	3.27	2.192	0.176	19.2	238.8	42	8416.64	104932	18451.2	Peak Found	High	Peak Found
High	XP_028172540.1	leukocyte receptor cluster member 1 homolog [Ostrinia furnacalis]	4	1	1	1	290	34.1	9.52	2.41	0.208	0.175	125.2	148.8	26	34940.7	41502.3	7258.35	High	Peak Found	Not Found
High	XP_028166106.1	NADPH--cytochrome P450 reductase isoform X1 [Ostrinia furnacalis]	5	2	2	2	682	76.8	5.85	6.88	0.612	0.168	57.1	207.9	35	17431.2	63436.2	10667.7	Not Found	High	Not Found
High	XP_028174403.1	mitochondrial import receptor subunit TOM70 [Ostrinia furnacalis]	9	4	4	4	548	61.8	6.33	9.52	1.001	0.168	39.3	227.8	32.9	45521.5	263973	38073.1	Peak Found	High	Peak Found
High	XP_028158012.1	dnaJ homolog subfamily C member 2 [Ostrinia furnacalis]	2	1	1	1	622	72.4	8.44	1.66	0.629	0.167	55.6	209.3	35	10800.8	40636.9	6797.08	Peak Found	High	Not Found
High	XP_028155887.1	sequestosome-1-like isoform X1 [Ostrinia furnacalis]	5	2	3	2	636	68.8	6.55	9.89	1.037	0.165	28.4	210.2	61.4	34351.9	254344	74266.8	Peak Found	High	Peak Found
High	XP_028176799.1	uncharacterized protein LOC114364710 isoform X4 [Ostrinia furnacalis]	4	3	3	3	938	103.7	7.93	7.39	0.591	0.164	58	206.4	35.7	36921	131383	22699.9	Peak Found	High	Peak Found
High	XP_028178681.1	fructose-bisphosphate aldolase-like isoform X2 [Ostrinia furnacalis]	46	13	24	3	341	37.4	7.31	66.31	0.362	0.162	85.1	183.7	31.1	1.63994e+06	3.53934e+06	599367	High	High	High
High	XP_028174842.1	proliferating cell nuclear antigen [Ostrinia furnacalis]	8	1	1	1	260	29	4.78	3.62	0.156	0.161	141	136.9	22.1	33807.8	32828.6	5290.46	High	Peak Found	Not Found
High	XP_028179074.1	M-phase phosphoprotein 6 [Ostrinia furnacalis]	32	2	3	2	135	16	9.28	7.8	0.272	0.159	100.4	172.2	27.3	41308.4	70820.1	11243.1	Peak Found	High	High
High	XP_028163420.1	probable peptide chain release factor C12orf65 homolog, mitochondrial [Ostrinia furnacalis]	31	3	7	3	140	16	9.85	20.55	1.015	0.156	65	176.1	58.9	370730	1.00514e+06	336139	High	High	High
High	XP_028156120.1	septin-7 isoform X1 [Ostrinia furnacalis]	1	1	1	1	694	75.5	9.03	2.05	1.261	0.152	28.4	235.8	35.8	10843.1	90000.4	13670.6	Peak Found	High	Not Found
High	XP_028175085.1	transport and Golgi organization protein 11 [Ostrinia furnacalis]	21	3	4	3	225	25.3	7.58	10.69	1.056	0.146	34.6	232	33.5	55709.8	373759	53912	Peak Found	High	Peak Found
High	XP_028171797.1	nuclear distribution protein nudE-like 1 isoform X1 [Ostrinia furnacalis]	3	1	1	1	371	42.8	5.77	2.89	0.163	0.146	131.5	147.1	21.4	34426.2	38500.5	5608	High	Peak Found	Not Found
High	XP_028160546.1	ras-related protein Rab-10 [Ostrinia furnacalis]	17	3	6	1	203	23.1	8.15	15.33	0.449	0.139	64.1	207.2	28.8	15902.5	51423	7145.64	Peak Found	High	Not Found
High	XP_028162107.1	eukaryotic translation initiation factor 5 isoform X1 [Ostrinia furnacalis]	8	3	3	3	453	49.7	5.92	5.72	0.152	0.138	133.2	146.5	20.3	22822.5	25104.6	3472.82	High	High	Not Found
High	XP_028173514.1	proteasome activator complex subunit 3 isoform X1 [Ostrinia furnacalis]	17	2	7	2	251	28.6	6.33	21.24	0.457	0.138	73.9	182	44.1	148402	365242	88463.7	High	High	High
High	XP_028172579.1	type 1 phosphatidylinositol 4,5-bisphosphate 4-phosphatase isoform X1 [Ostrinia furnacalis]	13	3	3	3	235	25.2	8.7	5.32	1.553	0.136	19.3	249.5	31.1	25120.4	324254	40434.6	Not Found	High	Not Found
High	XP_028162779.1	protein catecholamines up [Ostrinia furnacalis]	4	1	2	1	348	37.6	6.68	6.61	0.177	0.113	109.5	171.1	19.4	79715.4	124581	14124.4	High	High	Not Found
High	XP_028170988.1	zinc finger matrin-type protein 2 [Ostrinia furnacalis]	10	1	2	1	198	23.2	9.39	5.97	0.141	0.111	124.8	157.7	17.5	96835.4	122413	13610.3	High	High	Not Found
High	XP_028161782.1	ATP-citrate synthase [Ostrinia furnacalis]	4	3	5	3	1087	119.7	7.75	10.84	0.35	0.102	62.9	215.1	22	17451.5	59686.6	6116.52	High	High	Not Found
High	XP_028171139.1	transducin beta-like protein 2 [Ostrinia furnacalis]	12	5	5	5	658	72.6	5.38	12.47	0.815	0.102	25.8	248.7	25.5	40197.5	387788	39775.2	Peak Found	High	Peak Found
High	XP_028160918.1	la-related protein 1-like isoform X1 [Ostrinia furnacalis]	6	1	2	1	389	42.1	9.6	8.36	0.156	0.094	106.2	177.2	16.6	89633.7	149642	14012.9	High	High	Not Found
High	XP_028156734.1	m7GpppN-mRNA hydrolase [Ostrinia furnacalis]	5	1	1	1	440	50.2	8.97	3.43	0.43	0.081	44.7	236.1	19.2	35088.7	185352	15104.4	High	Peak Found	Not Found
High	XP_028178384.1	methionine aminopeptidase 1, partial [Ostrinia furnacalis]	8	3	3	3	392	43.4	6.74	7.67	0.554	0.063	29.1	254.7	16.2	5802.05	50716.1	3216.91	Not Found	High	Not Found
High	XP_028156702.1	UBX domain-containing protein 4 isoform X2 [Ostrinia furnacalis]	15	6	6	6	512	56.5	6.87	12.29	1.326	0.059	14.9	270	15.1	30072.2	545055	30502.9	Not Found	High	Not Found
High	XP_028168430.1	fructose-bisphosphate aldolase-like [Ostrinia furnacalis]	29	11	19	1	486	52.8	8.57	54.32	0.117	0.051	87.7	202	10.3	60377.4	139090	7058.26	High	High	Not Found
High	XP_028176612.1	uncharacterized protein LOC114364600, partial [Ostrinia furnacalis]	22	2	2	2	94	10.5	6.54	5.07	0.179	0.048	60.8	229.1	10.1	157045	592184	26121.2	Peak Found	High	Not Found
High	XP_028175865.1	long-chain-fatty-acid--CoA ligase 4 [Ostrinia furnacalis]	8	3	3	3	588	65	7.21	7.62	0.238	0.037	39.5	251.2	9.4	34200.1	217707	8125.43	Peak Found	High	Not Found
High	XP_028161779.1	spectrin alpha chain, partial [Ostrinia furnacalis]	55	91	145	91	2070	235.8	5.36	414.67	0.568	0.035	16.5	274.1	9.5	2.29752e+06	3.8249e+07	1.32233e+06	High	High	High
High	XP_028176735.1	spectrin beta chain, non-erythrocytic 5-like, partial [Ostrinia furnacalis]	41	89	139	36	2619	294	6.05	389.47	0.6	0.035	16.3	275.6	8.1	928677	1.56705e+07	461592	High	High	High
High	XP_028171582.1	spectrin beta chain [Ostrinia furnacalis]	47	110	173	31	2928	332.8	6.68	490.06	0.596	0.033	15.7	276.1	8.3	2.76174e+06	4.87127e+07	1.45816e+06	High	High	High
High	XP_028170617.1	testin [Ostrinia furnacalis]	9	4	5	4	707	78.4	7.12	10.99	0.064	0.031	121.4	177.4	1.3	2.77309e+06	4.05287e+06	29057.3	High	High	Peak Found
High	XP_028167432.1	spectrin alpha chain, non-erythrocytic 1-like, partial [Ostrinia furnacalis]	39	29	49	3	946	107.8	7.68	153.36	0.695	0.028	13.2	278.2	8.6	79484	1.67649e+06	51958.4	High	High	Peak Found
High	XP_028167607.1	vesicle-trafficking protein SEC22b-B [Ostrinia furnacalis]	26	4	4	4	217	24.8	8.62	12.94	0.955	0.013	1.2	297.7	1.1	34933.1	9.00743e+06	33836	Peak Found	High	Peak Found
High	XP_028171733.1	spectrin alpha chain-like [Ostrinia furnacalis]	7	1	1	1	187	21.2	5.14	3.31	0.084	0.01	30.6	266.9	2.6	51381.2	448712	4325	Peak Found	High	Not Found
High	XP_028156209.1	snurportin-1 [Ostrinia furnacalis]	4	1	1	1	472	54.1	4.93	2.74									Not Found	High	Not Found
High	XP_028156304.1	branched-chain-amino-acid aminotransferase, cytosolic [Ostrinia furnacalis]	4	1	3	1	427	47.7	7.93	6.51									High	High	High
High	XP_028173520.1	mediator of RNA polymerase II transcription subunit 1 [Ostrinia furnacalis]	1	1	1	1	1603	172.2	9.09	2.69									High	Not Found	Not Found
High	gene_1315	157_aa MULTISPECIES: 50S ribosomal protein L15 [Wolbachia]	12	1	2	1	156	17.1	10.39	6.03									Not Found	High	High
High	XP_028163894.1	ubiquitin-protein ligase E3A [Ostrinia furnacalis]	3	1	1	1	918	102.9	5	3.74									High	Not Found	Not Found
High	XP_028161844.1	AN1-type zinc finger protein 6 [Ostrinia furnacalis]	6	1	1	1	177	19	8.18	1.7									High	Not Found	Not Found
High	XP_028175432.1	uncharacterized protein LOC114363807 [Ostrinia furnacalis]	3	2	2	2	1599	180.9	6.7	5.25									High	Not Found	Not Found
High	XP_028156556.1	alpha-actinin, sarcomeric isoform X3 [Ostrinia furnacalis]	1	1	1	1	925	106.7	5.78	2.3									Not Found	High	Not Found
High	XP_028169006.1	protein windbeutel [Ostrinia furnacalis]	5	1	1	1	252	28.6	8.21	2.58									Not Found	High	Not Found
High	XP_028178072.1	GTP-binding protein 1 [Ostrinia furnacalis]	2	1	2	1	599	66	8.76	5.09									High	Not Found	High
High	XP_028176903.1	uncharacterized protein LOC114364799 [Ostrinia furnacalis]	8	2	2	2	350	38.3	5.87	6.17									High	High	Not Found
High	XP_028166892.1	cytosolic Fe-S cluster assembly factor NUBP2 homolog [Ostrinia furnacalis]	5	1	1	1	262	28.3	5.34	1.83									Not Found	High	Not Found
High	XP_028157679.1	septin-1 [Ostrinia furnacalis]	4	1	1	1	377	43	5.78	3.57									Not Found	High	Not Found
High	XP_028176914.1	ATPase ASNA1 homolog [Ostrinia furnacalis]	7	2	2	2	334	37.2	5.26	2.42									Not Found	High	Not Found
High	XP_028176504.1	signal recognition particle 54 kDa protein [Ostrinia furnacalis]	8	2	2	2	501	55.3	8.97	5.18									Not Found	High	Not Found
High	XP_028156443.1	uncharacterized protein LOC114350017 [Ostrinia furnacalis]	3	1	2	1	558	58.4	7.18	4.71									High	Not Found	High
High	XP_028178476.1	DNA ligase 3 isoform X1 [Ostrinia furnacalis]	2	2	2	2	922	105.3	8.87	3.84									High	Not Found	Not Found
High	XP_028171919.1	DCN1-like protein 5 isoform X2 [Ostrinia furnacalis]	4	1	1	1	251	28.5	7.4	1.64									High	Not Found	Not Found
High	XP_028158554.1	nuclear envelope phosphatase-regulatory subunit 1 homolog [Ostrinia furnacalis]	12	1	1	1	126	14.2	8.54	2.42									Not Found	High	Not Found
High	gene_1318	123_aa MULTISPECIES: 30S ribosomal protein S13 [Wolbachia]	9	1	2	1	122	13.8	10.29	4.35									High	Not Found	High
High	XP_028159535.1	valine--tRNA ligase [Ostrinia furnacalis]	4	2	2	2	979	111.7	7.56	4.62									Not Found	High	Not Found
High	XP_028167719.1	E3 ubiquitin-protein ligase RBBP6 isoform X1 [Ostrinia furnacalis]	1	1	2	1	1633	186.6	9.73	5.21									High	Not Found	High
High	XP_028171298.1	replication protein A 32 kDa subunit [Ostrinia furnacalis]	8	1	1	1	265	29.7	8.24	2.46									High	Not Found	Not Found
High	XP_028158284.1	eIF-2-alpha kinase activator GCN1 [Ostrinia furnacalis]	0	1	1	1	3249	353.7	7.77	2.05									High	Not Found	Not Found
High	XP_028171834.1	atlastin isoform X1 [Ostrinia furnacalis]	3	2	4	1	584	65.1	6.23	8.08									Not Found	High	Not Found
High	XP_028176187.1	cytochrome b5 [Ostrinia furnacalis]	12	1	1	1	131	14.5	5.53	2.44									Not Found	High	Not Found
High	XP_028165645.1	gamma-aminobutyric acid receptor-associated protein [Ostrinia furnacalis]	14	1	1	1	118	14	8.81	2.36									Not Found	Not Found	High
High	XP_028164527.1	DNA polymerase alpha catalytic subunit [Ostrinia furnacalis]	1	1	1	1	1509	171.7	6.7	1.94									High	Not Found	Not Found
High	XP_028169218.1	nucleoporin SEH1 isoform X1 [Ostrinia furnacalis]	8	2	2	2	377	41.5	7.3	4.8									High	Not Found	Not Found
High	XP_028179000.1	mitochondrial import inner membrane translocase subunit Tim8 [Ostrinia furnacalis]	28	2	2	2	90	10.2	5	4.94									High	High	Not Found
High	XP_028167733.1	uncharacterized protein LOC114358063 isoform X1 [Ostrinia furnacalis]	2	3	3	3	2255	251.5	5.69	7.35									High	Not Found	Not Found
High	XP_028172165.1	coatomer subunit beta-like [Ostrinia furnacalis]	11	3	7	1	417	45.8	6.67	21.87									Not Found	Not Found	High
High	XP_028173426.1	sterile alpha and TIR motif-containing protein 1 isoform X1 [Ostrinia furnacalis]	1	1	1	1	1178	129.4	7.15	2									High	Not Found	Not Found
High	XP_028165128.1	guanine nucleotide-binding protein G(I)/G(S)/G(T) subunit beta-1 [Ostrinia furnacalis]	6	1	2	1	340	37.2	6.28	5.46									Not Found	High	Not Found
High	XP_028159066.1	probable dimethyladenosine transferase [Ostrinia furnacalis]	4	1	2	1	306	34.8	9.6	4.85									High	High	Not Found
High	XP_028161495.1	DNA ligase 4-like [Ostrinia furnacalis]	2	2	2	2	1327	150.4	6.09	5.4									High	Not Found	Not Found
High	XP_028177527.1	aldo-keto reductase AKR2E4-like [Ostrinia furnacalis]	5	1	1	1	305	34.1	7.18	2.32									Not Found	High	Not Found
High	XP_028158063.1	uncharacterized protein LOC114351172 isoform X1 [Ostrinia furnacalis]	1	1	1	1	1572	170.3	9.25	2.38									Not Found	High	Not Found
High	XP_028163583.1	peroxisomal membrane protein PEX14-like isoform X1 [Ostrinia furnacalis]	4	1	1	1	328	37.4	8.03	2.52									Not Found	High	Not Found
High	XP_028157907.1	UPF0729 protein AAEL015238 [Ostrinia furnacalis]	9	1	1	1	92	10.4	7.02	1.71									Not Found	High	Not Found
High	XP_028177400.1	ets DNA-binding protein pokkuri [Ostrinia furnacalis]	4	1	1	1	474	53.2	7.4	3.13									High	Not Found	Not Found
High	XP_028164908.1	serine--tRNA ligase, cytoplasmic [Ostrinia furnacalis]	2	1	2	1	495	55.7	6.44	1.8									Not Found	High	High
High	XP_028173133.1	hrp65 protein-like [Ostrinia furnacalis]	20	8	19	1	465	54.2	8.28	29.47									High	Not Found	High
High	XP_028175886.1	dnaJ homolog subfamily C member 7 [Ostrinia furnacalis]	3	1	1	1	495	56.2	7.85	2.73									High	Not Found	Not Found
High	XP_028168431.1	uncharacterized protein LOC114358612 [Ostrinia furnacalis]	2	1	1	1	800	91	5.53	2.61									Not Found	High	Not Found
High	XP_028157887.1	RCC1-like G exchanging factor-like protein [Ostrinia furnacalis]	6	1	2	1	449	48.8	8.82	4.34									High	Not Found	High
High	XP_028175001.1	hsc70-interacting protein-like [Ostrinia furnacalis]	3	1	1	1	404	43.4	5.1	1.79									Not Found	High	Not Found
High	XP_028178327.1	DNA replication licensing factor Mcm5-like [Ostrinia furnacalis]	5	1	2	1	313	35.4	9.8	6.76									High	Not Found	High
High	XP_028156625.1	uncharacterized protein LOC114350154 isoform X1 [Ostrinia furnacalis]	2	1	1	1	610	70.7	6.62	2.36									High	Not Found	Not Found
High	XP_028177181.1	uncharacterized protein LOC114364992 isoform X1 [Ostrinia furnacalis]	9	2	3	2	405	42.8	8.53	7.88									High	Not Found	High
High	gene_237	143_aa stringent starvation protein B domain protein [Wolbachia endosymbiont of Laodelphax striatella]	12	1	1	1	142	16.4	5.55	3.86									High	Not Found	Not Found
High	XP_028168487.1	exportin-6 [Ostrinia furnacalis]	2	1	1	1	1036	113.5	6.71	3.51									High	Not Found	Not Found
High	XP_028175688.1	proteasome subunit beta type-7 [Ostrinia furnacalis]	13	2	3	2	280	30	7.75	5.8									High	Not Found	Not Found
High	XP_028173359.1	jupiter microtubule associated homolog 1-like [Ostrinia furnacalis]	15	1	1	1	130	13.5	6.11	3.45									Not Found	High	Not Found
High	XP_028156735.1	RNA-binding protein NOB1 [Ostrinia furnacalis]	5	2	2	2	422	47.3	5.72	3.95									High	Not Found	Not Found
High	XP_028172007.1	uncharacterized protein LOC114361222 [Ostrinia furnacalis]	2	1	1	1	1193	134.2	7.3	1.98									High	Not Found	Not Found
High	XP_028160166.1	LOW QUALITY PROTEIN: proteasome activator complex subunit 4-like [Ostrinia furnacalis]	1	1	8	1	2090	232.6	6.62	20.31									High	High	High
High	XP_028156031.1	HEAT repeat-containing protein 3 [Ostrinia furnacalis]	2	1	1	1	638	70.5	4.81	2.31									High	Not Found	Not Found
High	XP_028174659.1	casein kinase I isoform X1 [Ostrinia furnacalis]	4	1	1	1	341	39.8	9.48	2.62									High	Not Found	Not Found
High	XP_028168868.1	replication factor C subunit 2 [Ostrinia furnacalis]	5	1	1	1	354	38.1	7.91	2.74									High	Not Found	Not Found
High	XP_028156113.1	splicing factor 3B subunit 6 [Ostrinia furnacalis]	11	1	2	1	126	14.7	9.29	4.99									High	High	Not Found
High	XP_028178332.1	U5 small nuclear ribonucleoprotein 40 kDa protein [Ostrinia furnacalis]	9	2	2	2	348	38.8	7.87	5.95									High	Not Found	Not Found
High	XP_028164688.1	catalase [Ostrinia furnacalis]	5	2	2	2	550	61.4	8.72	6.45									Not Found	High	Not Found
High	gene_612	94_aa hypothetical protein [Wolbachia endosymbiont of Trichogramma pretiosum]	9	1	1	1	93	10.7	4.51	0									Not Found	Not Found	High
High	XP_028157934.1	tRNA-dihydrouridine(16/17) synthase [NAD(P)(+)]-like [Ostrinia furnacalis]	4	1	1	1	471	53.9	7.88	2.05									High	Not Found	Not Found
High	XP_028156686.1	dynamin isoform X1 [Ostrinia furnacalis]	2	1	1	1	921	102.7	8.48	2.65									Not Found	High	Not Found
High	XP_028164711.1	poly(U)-binding-splicing factor half pint [Ostrinia furnacalis]	2	1	1	1	602	63.5	6.67	2.95									High	Not Found	Not Found
High	XP_028166048.1	adenylosuccinate synthetase isoform X2 [Ostrinia furnacalis]	7	2	2	2	452	49.4	6.46	5.4									Not Found	High	Not Found
High	XP_028169576.1	SWI/SNF complex subunit SMARCC2-like isoform X1 [Ostrinia furnacalis]	6	2	3	2	547	59.2	5.63	2.53									High	Not Found	High
High	XP_028167658.1	protein 4.1 homolog isoform X1 [Ostrinia furnacalis]	1	1	1	1	3030	329.5	8.54	2.17									High	Not Found	Not Found
High	gene_680	473_aa MULTISPECIES: isocitrate dehydrogenase [Wolbachia]	2	1	1	1	472	52.5	7.78	1.68									Not Found	High	Not Found
High	XP_028158351.1	ubiquitin-like protein 4A [Ostrinia furnacalis]	10	1	1	1	149	17	8.12	3.26									High	Not Found	Not Found
High	XP_028174291.1	protein krasavietz-like [Ostrinia furnacalis]	15	2	3	2	118	13.8	5.33	6.95									High	High	Not Found
High	XP_028156492.1	serine/threonine-protein phosphatase PP1-beta catalytic subunit [Ostrinia furnacalis]	15	4	4	1	324	37	6.33	6.15									High	Not Found	Not Found
High	XP_028162725.1	ankyrin repeat domain-containing protein 39-like isoform X1 [Ostrinia furnacalis]	11	1	1	1	175	19.1	6.33	3.12									High	Not Found	Not Found
High	XP_028163657.1	protein RCC2-like [Ostrinia furnacalis]	4	1	1	1	481	52.8	9.22	2.79									Not Found	High	Not Found
High	XP_028161987.1	uncharacterized protein LOC114353981 isoform X1 [Ostrinia furnacalis]	6	1	1	1	285	32.5	8.81	1.8									Not Found	High	Not Found
High	XP_028174634.1	thioredoxin-like protein 1 [Ostrinia furnacalis]	10	1	1	1	286	31.3	5.39	3.29									High	Not Found	Not Found
High	XP_028176028.1	ubiquitin-conjugating enzyme E2 L3 [Ostrinia furnacalis]	23	2	2	2	158	18.2	8.54	5.01									High	High	Not Found
High	XP_028162399.1	nuclear RNA export factor 1 [Ostrinia furnacalis]	3	1	1	1	612	68.8	9.16	0									High	Not Found	Not Found
High	XP_028166756.1	DNA-directed RNA polymerase II subunit RPB2 [Ostrinia furnacalis]	1	1	1	1	1176	133.8	6.95	2.48									High	Not Found	Not Found
High	XP_028163203.1	uncharacterized protein LOC114354833 [Ostrinia furnacalis]	2	1	1	1	343	37.4	4.84	1.79									Not Found	Not Found	High
High	XP_028158215.1	chromatin-remodeling complex ATPase chain Iswi isoform X1 [Ostrinia furnacalis]	1	1	1	1	1023	118.5	8.44	0									High	Not Found	Not Found
High	XP_028175463.1	probable E3 ubiquitin-protein ligase HERC4 isoform X1 [Ostrinia furnacalis]	2	1	1	1	1065	120.2	6.47	2.48									High	Not Found	Not Found
High	XP_028172670.1	uncharacterized protein LOC114361725 [Ostrinia furnacalis]	5	2	2	2	641	72.9	9.61	6.28									Not Found	High	Not Found
High	XP_028162494.1	eukaryotic translation initiation factor 6 [Ostrinia furnacalis]	7	1	2	1	245	26.3	4.77	4.98									High	Not Found	High
High	XP_028160880.1	androgen-dependent TFPI-regulating protein-like [Ostrinia furnacalis]	3	1	1	1	234	27.2	9.61	1.83									Not Found	High	Not Found
High	XP_028161387.1	cleavage and polyadenylation specificity factor 73 [Ostrinia furnacalis]	2	1	1	1	687	77	6.25	0									High	Not Found	Not Found
High	XP_028168377.1	RNA-binding protein 25-like [Ostrinia furnacalis]	4	1	2	1	521	62.5	10.18	1.88									High	Not Found	High
High	XP_028171659.1	replication factor C subunit 5 isoform X2 [Ostrinia furnacalis]	5	1	1	1	335	37.3	7.71	2.72									High	Not Found	Not Found
High	XP_028165911.1	flap endonuclease 1 isoform X4 [Ostrinia furnacalis]	6	1	1	1	378	42.2	8.85	2.59									High	Not Found	Not Found
High	XP_028160068.1	putative transferase CAF17 homolog, mitochondrial [Ostrinia furnacalis]	5	1	2	1	333	38	8.31	5.38									High	High	Not Found
High	XP_028177225.1	coatomer subunit gamma-2-like [Ostrinia furnacalis]	2	1	1	1	864	95.4	5.77	2.48									High	Not Found	Not Found
High	XP_028163077.1	plasma membrane calcium-transporting ATPase 2 [Ostrinia furnacalis]	1	1	1	1	1197	131.4	7.74	3.2									Not Found	High	Not Found
High	XP_028162738.1	negative elongation factor E [Ostrinia furnacalis]	4	1	1	1	268	29.8	9.61	2.22									High	Not Found	Not Found
High	XP_028171030.1	grpE protein homolog, mitochondrial [Ostrinia furnacalis]	12	1	1	1	223	24.3	6.8	2.64									Not Found	Not Found	High
High	XP_028158975.1	MICOS complex subunit MIC19-like [Ostrinia furnacalis]	7	1	1	1	165	18.4	6.16	2.73									Not Found	High	Not Found
High	XP_028161894.1	double-strand-break repair protein rad21 homolog isoform X1 [Ostrinia furnacalis]	1	1	1	1	957	100.6	5.19	2.45									High	Not Found	Not Found
High	XP_028173311.1	nuclear receptor subfamily 2 group C member 1-A-like isoform X1 [Ostrinia furnacalis]	3	1	1	1	483	52.8	7.74	2.91									High	Not Found	Not Found
High	XP_028177350.1	uncharacterized protein LOC114365086 isoform X1 [Ostrinia furnacalis]	6	1	1	1	347	38.4	6.51	2.19									Not Found	High	Not Found
High	XP_028163922.1	elongin-C [Ostrinia furnacalis]	13	1	1	1	150	15.9	4.74	4.88									High	Not Found	Not Found
High	XP_028168520.1	supervillin isoform X1 [Ostrinia furnacalis]	2	2	2	2	1459	163.8	6.46	4.67									Not Found	High	Not Found
High	XP_028162797.1	calcyclin-binding protein [Ostrinia furnacalis]	8	1	1	1	234	27.6	8.02	2.16									High	Not Found	Not Found
High	XP_028171617.1	coiled-coil domain-containing protein 58 [Ostrinia furnacalis]	12	1	1	1	136	15.8	8.12	2.91									High	Not Found	Not Found
High	XP_028174096.1	arginine/serine-rich coiled-coil protein 2-like isoform X1 [Ostrinia furnacalis]	6	2	2	2	436	49.5	9.96	1.69									High	Not Found	Not Found
High	XP_028159472.1	nucleolar complex protein 3 homolog [Ostrinia furnacalis]	2	1	2	1	801	90.8	8.47	4.89									High	Not Found	High
High	XP_028178378.1	histone acetyltransferase KAT8-like [Ostrinia furnacalis]	4	1	1	1	442	51.4	7.34	2.06									High	Not Found	Not Found
High	XP_028163394.1	gamma-soluble NSF attachment protein [Ostrinia furnacalis]	6	1	1	1	339	36.9	4.94	2.6									High	Not Found	Not Found
High	XP_028170401.1	dolichyl-diphosphooligosaccharide--protein glycosyltransferase subunit STT3B isoform X1 [Ostrinia furnacalis]	4	2	2	2	777	86.7	9.03	4.09									Not Found	High	High
High	XP_028158833.1	DNA topoisomerase 3-beta-1 isoform X1 [Ostrinia furnacalis]	4	2	2	2	852	95.7	8.03	4.28									High	Not Found	Not Found
High	XP_028172689.1	LOW QUALITY PROTEIN: cactin [Ostrinia furnacalis]	4	2	2	2	881	99.2	8.13	4.76									High	Not Found	Not Found
High	XP_028166545.1	ornithine decarboxylase 1-like isoform X1 [Ostrinia furnacalis]	5	1	1	1	452	49.3	6.33	2.45									High	Not Found	Not Found
High	XP_028177372.1	synembryn-A [Ostrinia furnacalis]	2	1	1	1	552	62.2	5.33	0									High	Not Found	Not Found
High	XP_028166497.1	deoxynucleoside kinase-like isoform X1 [Ostrinia furnacalis]	6	1	1	1	266	31.1	8.82	2.53									High	Not Found	Not Found
High	XP_028172813.1	extensin isoform X1 [Ostrinia furnacalis]	4	1	1	1	515	55.5	6.71	2.33									High	Not Found	Not Found
High	XP_028175064.1	nuclear cap-binding protein subunit 2 [Ostrinia furnacalis]	9	1	1	1	161	18.8	8.51	2.23									High	Not Found	Not Found
High	XP_028175738.1	RNA-binding motif protein, X-linked 2 [Ostrinia furnacalis]	9	1	2	1	182	20.5	9.41	4.92									High	Not Found	High
High	XP_028163527.1	clustered mitochondria protein homolog isoform X1 [Ostrinia furnacalis]	1	1	1	1	1623	179.5	7.08	2.72									Not Found	High	Not Found
High	XP_028171410.1	probable citrate synthase 2, mitochondrial [Ostrinia furnacalis]	3	1	2	1	466	52	8.6	4.31									Not Found	High	High
High	XP_028173193.1	39S ribosomal protein L1, mitochondrial [Ostrinia furnacalis]	5	2	2	2	350	39.5	8.98	2.03									Not Found	High	Not Found
High	XP_028159841.1	probable ATP-dependent RNA helicase DDX47 [Ostrinia furnacalis]	6	2	3	2	475	52.8	8.76	5.41									High	Not Found	High
High	XP_028170475.1	transforming acidic coiled-coil-containing protein 3-like [Ostrinia furnacalis]	4	1	1	1	319	35.9	5.94	2.78									Not Found	High	Not Found
High	XP_028162616.1	uncharacterized protein LOC114354403 [Ostrinia furnacalis]	2	1	1	1	621	72.1	6.2	3.35									High	Not Found	Not Found
High	XP_028179522.1	nucleolin-like [Ostrinia furnacalis]	13	1	1	1	117	12.1	4.46	1.76									Not Found	High	Not Found
High	XP_028158499.1	REST corepressor 1 isoform X1 [Ostrinia furnacalis]	2	1	1	1	495	54.5	8.31	2.03									High	Not Found	Not Found
High	XP_028158853.1	telomere length and silencing protein 1 homolog [Ostrinia furnacalis]	6	1	1	1	304	35.1	6.3	2.28									High	Not Found	Not Found
High	XP_028170178.1	multifunctional methyltransferase subunit TRM112-like protein [Ostrinia furnacalis]	17	1	2	1	125	14	5.27	7.28									High	Not Found	High
High	XP_028170990.1	uncharacterized protein DDB_G0286299-like [Ostrinia furnacalis]	3	1	1	1	582	65.2	9.58	1.67									High	Not Found	Not Found
High	XP_028169299.1	longitudinals lacking protein-like [Ostrinia furnacalis]	12	1	1	1	128	14.6	7.9	3.83									High	Not Found	Not Found
High	XP_028176785.1	alanine--tRNA ligase, cytoplasmic [Ostrinia furnacalis]	2	1	1	1	967	107.6	6.04	2.54									Not Found	High	Not Found
High	XP_028173194.1	ras-related protein Rab-11A [Ostrinia furnacalis]	12	2	2	2	213	24.2	5.53	4.95									Not Found	High	Not Found
High	XP_028168824.1	hepatocyte growth factor-regulated tyrosine kinase substrate [Ostrinia furnacalis]	4	1	1	1	446	50.3	6.79	2.42									High	Not Found	Not Found
High	XP_028175764.1	UPF0160 protein C27H6.8 [Ostrinia furnacalis]	8	1	1	1	367	42.2	6.9	2.48									Not Found	High	Not Found
High	XP_028175687.1	dnaJ homolog shv [Ostrinia furnacalis]	5	1	1	1	353	39.8	5.72	2.59									Not Found	High	Not Found
High	XP_028178600.1	F-box/WD repeat-containing protein 7 isoform X1 [Ostrinia furnacalis]	2	1	1	1	825	91.4	6.71	2.11									High	Not Found	Not Found
High	XP_028171805.1	serine/threonine-protein kinase VRK1-like [Ostrinia furnacalis]	3	1	1	1	591	66.1	9.64	0									Not Found	High	Not Found
High	XP_028158970.1	structural maintenance of chromosomes protein 6-like [Ostrinia furnacalis]	2	1	1	1	694	77.6	8.65	1.93									High	Not Found	Not Found
High	XP_028163268.1	BAG family molecular chaperone regulator 2 isoform X1 [Ostrinia furnacalis]	6	1	1	1	200	22.6	4.89	2.63									High	Not Found	Not Found
High	XP_028173493.1	protein SDA1 homolog [Ostrinia furnacalis]	2	1	1	1	726	84.8	9.03	2.65									High	Not Found	Not Found
High	XP_028170980.1	ethanolamine-phosphate cytidylyltransferase isoform X1 [Ostrinia furnacalis]	4	1	1	1	385	43.4	7.62	2.33									High	Not Found	Not Found
High	XP_028161162.1	uncharacterized protein LOC114353382 isoform X1 [Ostrinia furnacalis]	4	1	2	1	374	41.2	6.62	5.13									High	Not Found	Not Found
High	XP_028160011.1	uncharacterized protein LOC114352574 [Ostrinia furnacalis]	9	1	1	1	122	14.3	9.66	1.97									High	Not Found	Not Found
High	XP_028161377.1	ragulator complex protein LAMTOR1-like [Ostrinia furnacalis]	5	1	1	1	182	19.7	5.38	2.29									Not Found	High	Not Found
High	XP_028162971.1	enolase [Ostrinia furnacalis]	4	1	1	1	433	46.9	6.33	2.4									Not Found	High	Not Found
High	XP_028167880.1	protein ABHD4 isoform X2 [Ostrinia furnacalis]	10	2	4	2	395	43.9	8.37	8.04									High	High	High
High	XP_028161670.1	protein lethal(2)essential for life-like [Ostrinia furnacalis]	9	1	2	1	171	19.3	6.4	5.55									High	Not Found	High
High	XP_028172338.1	mitochondrial import receptor subunit TOM22 homolog [Ostrinia furnacalis]	16	2	2	2	159	17.5	4.41	4.17									High	Not Found	High
High	XP_028176807.1	integrator complex subunit 2 [Ostrinia furnacalis]	1	1	1	1	1120	125.2	6.13	3.35									High	Not Found	Not Found
High	XP_028162339.1	5'-3' exoribonuclease 1 [Ostrinia furnacalis]	1	1	2	1	1534	175.2	6.98	2.93									Not Found	High	High
High	XP_028169168.1	uncharacterized protein LOC114359112 [Ostrinia furnacalis]	4	1	1	1	203	23.1	7.55	2.48									High	Not Found	Not Found
High	XP_028178931.1	zinc finger protein 90-like [Ostrinia furnacalis]	2	1	1	1	681	79.3	7.17	2.31									High	Not Found	Not Found
